# Supplementary material for: Exploring bias in mechanical engineering students' perceptions of classmates
Source: PLoS One. 2019 Mar 7;14(3):e0212477. doi: 10.1371/journal.pone.0212477 (PMC6405061; doi:10.1371/journal.pone.0212477)
Supplement: S2 File — (CSV) [file pone.0212477.s002.csv]

id	gender	Letter Grade	Total Curved grade	HW average	Midterm 1	Midterm 2	Final	filled-survey	a-z	age	major	major.other	en.help	en.community	en.askq	en.diveritycommit	en.perknow	en.perdiscuss	2128	2426	2353	2087	2263	2209	2495	2479	2108	2219	2120	2010	2015	2200	2363	2413	2101	2279	2175	2044	2417	2373	2254	2397	2423	2389	2244	2427	2193	2064	2329
2128	m	A	97.9	87.58	98	86	88.25	1	0	1	me	NA	3	2	4	4	2	2	0	0	0	0	0	0	1	0	0	0	1	0	0	0	0	0	0	0	0	1	0	0	0	0	0	0	0	0	0	0	0
2426	f	B	83.55	67.63	84	83	72.5	1	0	1	ce	NA	3	2	4	4	2	3	0	0	0	0	0	0	0	0	0	0	0	0	0	0	0	0	0	0	0	0	0	0	0	0	0	0	0	0	0	0	0
2353	m	C-	70.7	94.54	62	80	41.75	0	NA	NA	NA	NA	NA	NA	NA	NA	NA	NA	0	0	0	0	0	0	0	0	0	0	0	0	0	0	0	0	0	0	0	0	0	0	0	0	0	0	0	0	0	0	0
2087	m	C	74.8	96.17	78	61	53.25	1	0	1	me	NA	4	3	4	5	1	2	0	0	0	0	0	0	0	0	0	0	0	0	0	0	0	0	0	0	0	0	0	0	0	0	0	0	0	0	0	0	0
2263	m	B	84.5	94.5	82	71	70.25	1	1	1	me	NA	4	3	2	3	2	3	0	0	0	0	0	1	0	0	0	0	0	0	0	0	0	0	0	0	0	0	0	0	0	0	0	0	0	0	0	0	0
2209	f	C	73.3	83.08	73	69	54.25	1	1	1	me	NA	4	2	1	4	2	2	0	0	0	0	0	0	0	0	0	0	0	0	0	0	0	0	0	0	0	0	0	0	0	0	0	0	0	0	0	0	0
2495	f	C	76.2	88.17	84	89	39.25	0	NA	NA	NA	NA	NA	NA	NA	NA	NA	NA	0	0	0	0	0	0	0	0	0	0	0	0	0	0	0	0	0	0	0	0	0	0	0	0	0	0	0	0	0	0	0
2479	m	B-	81	83.33	87	73	62.5	1	0	1	me	NA	3	3	3	5	2	2	0	0	0	0	0	0	0	0	0	0	0	0	0	0	0	0	0	0	0	0	0	0	0	0	0	0	0	0	0	0	0
2108	m	A+	104.2	88.88	98	93	99.25	1	0	1		NA	3	1	4	5	1	2	0	0	0	0	0	0	0	0	1	0	0	0	0	0	0	1	0	0	0	0	0	0	0	0	0	0	0	0	0	0	0
2219	f	B	83.9	85.21	85	89	60	0	NA	NA	NA	NA	NA	NA	NA	NA	NA	NA	0	0	0	0	0	0	0	0	0	0	0	0	0	0	0	0	0	0	0	0	0	0	0	0	0	0	0	0	0	0	0
2120	m	C-	70	66.92	86	87	34.25	1	1	1	me	NA	4	1	2	3	1	1	0	0	0	0	0	0	0	0	0	0	0	0	0	0	0	0	0	0	0	0	0	0	0	0	0	0	0	0	0	0	0
2010	m	B	86.875	90	91	87	62.5	1	1	1	me	NA	3	3	4	4	2	2	0	0	0	0	0	0	0	0	0	0	0	0	0	0	0	0	0	0	0	0	0	0	0	0	0	0	0	1	0	0	0
2015	m	A-	90.3	93.25	87	98	65.25	0	NA	NA	NA	NA	NA	NA	NA	NA	NA	NA	0	0	0	0	0	0	0	0	0	0	0	0	0	0	0	0	0	0	0	0	0	0	0	0	0	0	0	0	0	0	0
2200	m	A-	94.3	96.71	99	76	80	1	1	1	me	NA	4	3	2	3	2	2	0	0	0	0	0	0	0	0	0	0	0	0	0	0	0	0	0	0	0	0	0	0	0	0	0	1	0	0	0	0	0
2363	m	A	97	97.21	96	100	73.25	1	0	1	me	NA	4	3	3	4	2	3	0	0	0	0	0	0	0	0	0	0	0	0	1	0	0	0	0	0	1	0	0	0	0	0	0	0	0	0	0	0	0
2413	m	A-	93.1	90.13	96	95	70	0	NA	NA	NA	NA	NA	NA	NA	NA	NA	NA	0	0	0	0	0	0	0	0	0	0	0	0	0	0	0	0	0	0	0	0	0	0	0	0	0	0	0	0	0	0	0
2101	m	C+	78.3	64.92	92	87	52.5	0	NA	NA	NA	NA	NA	NA	NA	NA	NA	NA	0	0	0	0	0	0	0	0	0	0	0	0	0	0	0	0	0	0	0	0	0	0	0	0	0	0	0	0	0	0	0
2279	m	A-	92.5	87.83	93	87	76.75	1	0	1	me	NA	1	1	4	4	1	2	0	0	0	0	0	0	0	0	0	0	0	0	0	0	0	0	0	0	0	0	0	0	0	0	0	0	0	0	0	0	0
2175	f	B	85.8	96.96	85	48	85	0	NA	NA	NA	NA	NA	NA	NA	NA	NA	NA	0	0	0	0	0	0	0	0	0	0	0	0	0	0	0	0	0	0	0	0	0	0	0	0	0	0	0	0	0	0	0
2044	m	A+	104.7	94.63	93	98	97.5	0	NA	NA	NA	NA	NA	NA	NA	NA	NA	NA	0	0	0	0	0	0	0	0	0	0	0	0	0	0	0	0	0	0	0	0	0	0	0	0	0	0	0	0	0	0	0
2417	f	C	74.7	90.79	85	63	50	1	1	1	ce	NA	4	4	2	3	NA	3	0	0	0	0	0	0	0	0	0	0	0	0	0	0	0	0	0	0	0	0	0	0	0	0	1	0	0	0	0	0	0
2373	m	A	95.9	97.63	83	90	85	1	0	1	me	NA	4	3	4	3	2	3	0	0	0	0	0	0	0	0	0	0	0	0	0	0	0	0	0	0	0	0	0	0	0	0	0	0	0	0	0	0	0
2254	m	C	75.7	80.13	91	88	38.25	1	1	1	oth	biomechanical engineering	2	2	4	4	1	2	0	0	0	0	0	0	0	0	0	0	0	0	0	0	0	0	0	0	0	0	0	0	0	0	0	0	0	0	0	0	0
2397	f	C-	66.7	62.42	68	93	35.75	0	NA	NA	NA	NA	NA	NA	NA	NA	NA	NA	0	0	0	0	0	0	0	0	0	0	0	0	0	0	0	0	0	0	0	0	0	0	0	0	0	0	0	0	0	0	0
2423	m	A+	103.3	88.42	97	100	93.25	1	1	1	ce	NA	4	2	4	3	2	2	0	0	0	0	0	0	0	0	0	0	0	0	0	0	0	0	0	0	0	0	0	0	1	0	0	1	0	0	0	0	0
2389	m	A+	103.7	99.67	98	98	89.25	1	0	1	NA	NA	NA	NA	NA	NA	NA	NA	0	0	0	0	0	0	0	0	0	0	0	0	0	1	0	0	0	0	0	0	0	0	0	0	1	1	0	0	0	0	0
2244	f	C-	59.8	82.33	52	42	50.75	0	NA	NA	NA	NA	NA	NA	NA	NA	NA	NA	0	0	0	0	0	0	0	0	0	0	0	0	0	0	0	0	0	0	0	0	0	0	0	0	0	0	0	0	0	0	0
2427	m	A-	91.3	86.96	96	67	85	1	1	1		NA	4	2	3	4	2	3	0	0	0	0	0	0	0	0	1	0	0	1	0	0	0	0	0	0	0	0	0	0	0	0	0	0	0	1	0	0	0
2193	f	C	76	95.83	87	74	42.5	0	NA	NA	NA	NA	NA	NA	NA	NA	NA	NA	0	0	0	0	0	0	0	0	0	0	0	0	0	0	0	0	0	0	0	0	0	0	0	0	0	0	0	0	0	0	0
2064	m	D-	47.0575	0	55	72	39.25	0	NA	NA	NA	NA	NA	NA	NA	NA	NA	NA	0	0	0	0	0	0	0	0	0	0	0	0	0	0	0	0	0	0	0	0	0	0	0	0	0	0	0	0	0	0	0
2329	m	D-	54.3	55	78	55	25.75	0	NA	NA	NA	NA	NA	NA	NA	NA	NA	NA	0	0	0	0	0	0	0	0	0	0	0	0	0	0	0	0	0	0	0	0	0	0	0	0	0	0	0	0	0	0	0
2074	m	I	63.9	81.17	89	86	10	0	NA	NA	NA	NA	NA	NA	NA	NA	NA	NA	0	0	0	0	0	0	0	0	0	0	0	0	0	0	0	0	0	0	0	0	0	0	0	0	0	0	0	0	0	0	0
2456	m	C-	68.4	87.25	71	82	32.5	0	NA	NA	NA	NA	NA	NA	NA	NA	NA	NA	0	0	0	0	0	0	0	0	0	0	0	0	0	0	0	0	0	0	0	0	0	0	0	0	0	0	0	0	0	0	0
2052	m	A	96.4	92.67	79	91	90.75	1	0	1	oth	product design	4	2	3	3	2	2	0	0	0	0	0	0	0	0	1	0	0	1	0	0	0	0	0	0	0	0	0	0	0	0	0	0	0	0	0	0	0
2298	m	B+	87.3	85	94	82	67.5	0	NA	NA	NA	NA	NA	NA	NA	NA	NA	NA	0	0	0	0	0	0	0	0	0	0	0	0	0	0	0	0	0	0	0	0	0	0	0	0	0	0	0	0	0	0	0
2143	m	B+	87.5	82	93	90	65	1	0	1	me	NA	4	2	3	4	1	2	0	0	0	0	0	0	0	0	0	0	0	0	0	0	0	0	0	0	0	0	0	1	0	0	0	0	0	0	0	0	0
2392	f	C+	79.3	93.04	78	92	46.75	0	NA	NA	NA	NA	NA	NA	NA	NA	NA	NA	0	0	0	0	0	0	0	0	0	0	0	0	0	0	0	0	0	0	0	0	0	0	0	0	0	0	0	0	0	0	0
2190	m	A	98.5	92.13	100	89	84.25	1	0	1	me	NA	3	3	5	3	2	2	0	0	0	0	0	0	0	0	0	0	0	0	0	0	0	0	0	0	0	0	0	0	1	0	0	0	0	0	0	0	0
2082	m	B-	81.8	94	89	72	58.25	0	NA	NA	NA	NA	NA	NA	NA	NA	NA	NA	0	0	0	0	0	0	0	0	0	0	0	0	0	0	0	0	0	0	0	0	0	0	0	0	0	0	0	0	0	0	0
2092	m	D	56.9	82.92	58	77	16.75	0	NA	NA	NA	NA	NA	NA	NA	NA	NA	NA	0	0	0	0	0	0	0	0	0	0	0	0	0	0	0	0	0	0	0	0	0	0	0	0	0	0	0	0	0	0	0
2362	m	B	86.2	77.63	96	84	65.75	0	NA	NA	NA	NA	NA	NA	NA	NA	NA	NA	0	0	0	0	0	0	0	0	0	0	0	0	0	0	0	0	0	0	0	0	0	0	0	0	0	0	0	0	0	0	0
2025	m	A-	94.5	93.96	96	86	77.5	0	NA	NA	NA	NA	NA	NA	NA	NA	NA	NA	0	0	0	0	0	0	0	0	0	0	0	0	0	0	0	0	0	0	0	0	0	0	0	0	0	0	0	0	0	0	0
2143	f	B+	88.2	97.42	96	97	52.5	1	1	1	me	NA	4	2	3	4	2	2	0	0	0	0	0	0	0	0	0	0	0	0	0	0	0	0	0	0	0	0	0	0	0	0	0	0	0	0	0	0	0
2266	m	A-	91.9	96.46	89	91	70.75	1	0	1	cs	NA	4	1	4	3	2	2	0	0	0	1	0	0	0	0	0	0	0	0	0	0	1	0	0	0	0	0	0	0	0	0	0	0	0	0	0	0	0
2049	m	A	99.8	95.79	94	100	82.5	1	0	1	ee	NA	4	2	3	4	2	3	0	0	0	1	0	0	0	0	0	0	0	0	0	0	1	0	0	0	0	0	0	0	0	0	0	0	0	0	0	0	0
2443	m	A	100.8	95.08	98	85	92.5	1	0	1	oth	mathematics	4	2	4	5	2	3	0	0	0	0	0	0	0	0	0	0	0	0	0	0	0	0	0	0	0	0	0	0	0	0	0	0	0	0	0	0	0
2053	f	C-	65.2	88.79	79	69	26.75	0	NA	NA	NA	NA	NA	NA	NA	NA	NA	NA	0	0	0	0	0	0	0	0	0	0	0	0	0	0	0	0	0	0	0	0	0	0	0	0	0	0	0	0	0	0	0
2065	m	B	85.1	75.42	85	91	66.75	0	NA	NA	NA	NA	NA	NA	NA	NA	NA	NA	0	0	0	0	0	0	0	0	0	0	0	0	0	0	0	0	0	0	0	0	0	0	0	0	0	0	0	0	0	0	0
2402	f	C+	77.5	95.96	79	97	36.75	0	NA	NA	NA	NA	NA	NA	NA	NA	NA	NA	0	0	0	0	0	0	0	0	0	0	0	0	0	0	0	0	0	0	0	0	0	0	0	0	0	0	0	0	0	0	0
2457	m	C-	66.7	91.71	49	81	40.75	0	NA	NA	NA	NA	NA	NA	NA	NA	NA	NA	0	0	0	0	0	0	0	0	0	0	0	0	0	0	0	0	0	0	0	0	0	0	0	0	0	0	0	0	0	0	0
2420	m	F	22.5	30.13	17	49	0	0	NA	NA	NA	NA	NA	NA	NA	NA	NA	NA	0	0	0	0	0	0	0	0	0	0	0	0	0	0	0	0	0	0	0	0	0	0	0	0	0	0	0	0	0	0	0
2245	m	A-	93.9	92.83	93	94	73.25	1	1	1	me	NA	2	1	2	4	2	2	0	0	0	0	0	0	0	0	0	0	0	0	0	0	0	0	0	0	0	0	0	0	0	0	0	0	0	0	0	0	0
2390	m	B	85.6	92.83	85	83	64.25	0	NA	NA	NA	NA	NA	NA	NA	NA	NA	NA	0	0	0	0	0	0	0	0	0	0	0	0	0	0	0	0	0	0	0	0	0	0	0	0	0	0	0	0	0	0	0
2025	m	C-	72.6	76.5	89	61	50.75	1	1	1	me	NA	2	1	3	3	1	2	0	0	0	0	0	0	0	0	0	0	0	0	0	0	1	0	0	0	0	0	0	0	0	0	0	0	0	0	0	0	0
2276	f	B-	81.9	82.88	75	82	66.75	1	1	1	oth	biomechanical	4	3	2	3	2	2	0	0	0	0	1	0	0	0	0	0	0	0	0	0	0	0	0	0	0	0	1	0	0	0	0	0	0	0	0	0	0
2216	m	B+	88.2	94.67	88	98	58.25	1	0	1	me	NA	3	3	4	5	2	3	0	0	0	0	0	1	0	0	0	0	0	0	0	0	0	0	0	0	0	0	0	0	0	0	0	0	1	0	0	0	0
2122	f	A	96.45	97.5	87	96	80	1	1	1	oth	undecided	3	2	2	3	2	2	0	0	0	0	0	0	0	0	0	0	0	0	0	0	0	0	0	0	0	0	0	0	0	0	0	0	0	0	0	0	0
2355	f	B+	88.1	97	91	93	58.25	0	NA	NA	NA	NA	NA	NA	NA	NA	NA	NA	0	0	0	0	0	0	0	0	0	0	0	0	0	0	0	0	0	0	0	0	0	0	0	0	0	0	0	0	0	0	0
2064	m	A	101.2	95.33	96	96	87.5	0	NA	NA	NA	NA	NA	NA	NA	NA	NA	NA	0	0	0	0	0	0	0	0	0	0	0	0	0	0	0	0	0	0	0	0	0	0	0	0	0	0	0	0	0	0	0
2016	f	C-	68.2	93.21	83	84	20	0	NA	NA	NA	NA	NA	NA	NA	NA	NA	NA	0	0	0	0	0	0	0	0	0	0	0	0	0	0	0	0	0	0	0	0	0	0	0	0	0	0	0	0	0	0	0
2168	m	A	101.6	98.71	89	98	90	1	1	1	oth	undecided	3	2	3	2	1	2	0	0	0	0	0	0	0	0	0	0	0	0	0	0	0	0	0	0	0	0	0	0	0	0	0	0	0	0	0	0	0
2139	f	A	95	96.04	92	94	75	1	1	1	me	NA	4	2	4	4	1	2	0	0	0	0	0	0	0	0	0	0	0	0	0	0	0	0	0	0	0	0	0	0	0	0	0	0	0	0	0	0	0
2321	m	C	74	66.63	100	96	30	0	NA	NA	NA	NA	NA	NA	NA	NA	NA	NA	0	0	0	0	0	0	0	0	0	0	0	0	0	0	0	0	0	0	0	0	0	0	0	0	0	0	0	0	0	0	0
2329	f	I	55.3	77.67	93	66	0	1	1	1	oth	biomechanical engineering	2	1	2	4	1	2	0	0	0	0	0	0	0	0	0	0	0	0	0	0	0	0	0	0	0	0	0	0	0	0	0	0	0	0	0	0	0
2177	f	C+	79.4	95.13	96	83	40	0	NA	NA	NA	NA	NA	NA	NA	NA	NA	NA	0	0	0	0	0	0	0	0	0	0	0	0	0	0	0	0	0	0	0	0	0	0	0	0	0	0	0	0	0	0	0
2229	f	C-	63	22.29	84	76	47.5	0	NA	NA	NA	NA	NA	NA	NA	NA	NA	NA	0	0	0	0	0	0	0	0	0	0	0	0	0	0	0	0	0	0	0	0	0	0	0	0	0	0	0	0	0	0	0
2168	f	B-	82.6	92.29	75	88	60	1	1	1	oth	architecture design engineering	5	4	1	3	2	2	0	0	0	0	1	0	0	0	0	0	0	0	0	0	0	1	0	0	0	0	0	0	0	0	0	0	1	0	0	0	0
2366	f	A-	94.5	95.04	87	85	83.25	1	1	1	oth	architecture design engineering	4	2	2	3	2	2	0	0	0	0	0	0	0	0	0	0	0	0	0	0	0	0	0	0	0	0	0	0	0	0	0	0	0	0	0	0	0
2398	m	A-	90.1	90.96	97	71	76.75	0	NA	NA	NA	NA	NA	NA	NA	NA	NA	NA	0	0	0	0	0	0	0	0	0	0	0	0	0	0	0	0	0	0	0	0	0	0	0	0	0	0	0	0	0	0	0
2495	f	B	83.8	73.46	98	68	70.75	1	1	1	ce	NA	3	2	4	3	1	2	0	0	0	0	0	0	0	0	0	0	0	0	0	0	0	0	0	0	0	0	0	0	0	0	0	0	0	0	0	0	0
2217	m	C+	79.7	88.29	97	64	55.75	1	1	1	me	NA	4	3	4	4	2	2	0	0	0	0	0	0	0	0	0	0	0	1	0	0	0	0	0	0	0	0	0	0	0	0	0	0	0	1	0	0	0
2140	f	A-	90.9	92.71	93	95	65	0	NA	NA	NA	NA	NA	NA	NA	NA	NA	NA	0	0	0	0	0	0	0	0	0	0	0	0	0	0	0	0	0	0	0	0	0	0	0	0	0	0	0	0	0	0	0
2324	m	C-	67.9	79.83	57	95	35.75	0	NA	NA	NA	NA	NA	NA	NA	NA	NA	NA	0	0	0	0	0	0	0	0	0	0	0	0	0	0	0	0	0	0	0	0	0	0	0	0	0	0	0	0	0	0	0
2311	f	B	87.1	92.54	83	82	70	1	0	1	me	NA	5	3	4	4	1	2	0	0	0	0	0	0	0	0	0	0	0	0	0	0	0	0	0	0	0	0	0	0	0	0	0	0	0	0	0	0	0
2144	f	A-	90.5	96.88	86	75	79.25	1	0	1	oth	biomechanical engineering	4	2	2	4	2	3	0	0	0	0	1	0	0	0	0	0	0	0	0	1	0	0	0	0	0	0	0	0	0	0	0	0	0	0	0	0	0
2229	f	A	100.7	94.96	97	100	83.25	1	1	1	me	NA	4	2	2	5	2	2	0	0	0	0	0	0	0	0	0	0	0	0	0	0	0	0	0	0	0	0	0	0	0	0	0	0	0	0	0	0	0
2500	m	C+	78.8	88.67	92	77	48.25	1	1	1	cs	NA	4	2	4	2	2	2	0	0	0	0	0	0	0	0	0	0	0	0	0	0	0	0	0	0	0	0	0	0	0	0	0	0	0	0	0	0	0
2038	f	I	59.6	69.04	99	84	0	0	NA	NA	NA	NA	NA	NA	NA	NA	NA	NA	0	0	0	0	0	0	0	0	0	0	0	0	0	0	0	0	0	0	0	0	0	0	0	0	0	0	0	0	0	0	0
2307	f	A-	91.7	88.92	88	74	85.75	1	0	1	me	NA	4	2	3	4	1	2	0	0	0	0	0	0	0	0	0	0	0	0	0	0	0	1	0	0	1	0	0	1	0	0	0	0	0	0	0	0	0
2104	f	C-	60.3	89.46	72	42	35.75	0	NA	NA	NA	NA	NA	NA	NA	NA	NA	NA	0	0	0	0	0	0	0	0	0	0	0	0	0	0	0	0	0	0	0	0	0	0	0	0	0	0	0	0	0	0	0
2492	m	A-	91.6075	94.63	90	81	76.75	0	NA	NA	NA	NA	NA	NA	NA	NA	NA	NA	0	0	0	0	0	0	0	0	0	0	0	0	0	0	0	0	0	0	0	0	0	0	0	0	0	0	0	0	0	0	0
[truncated: 55 more columns]
