# Supplementary material for: Exploring bias in mechanical engineering students' perceptions of classmates
Source: PLoS One. 2019 Mar 7;14(3):e0212477. doi: 10.1371/journal.pone.0212477 (PMC6405061; doi:10.1371/journal.pone.0212477)
Supplement: S3 File — (CSV) [file pone.0212477.s003.csv]

id	gender	Letter Grade	Total Curved grade	HW average	Midterm 1	Midterm 2	Final exam	Project 2	Project 1	filled-survey	a-z	age	major	major.other	en.help	en.community	en.askq	en.diveritycommit	en.perknow	en.perdiscuss	colleages	pod	1114	1014	1244	1272	1132	1232	1383	1203	1468	1176	1072	1178	1200	1119	1142	1350	1120	1100	1078	1251	1091	1038	1402	1324	1151	1016	1493
1114	f	A-	89.4	90.15873016	75	83	79	91.3	98.5	1	1	1	NA	architectural design	4	3	4	3	5	4	2	spades	NA	NA	NA	NA	NA	NA	NA	NA	NA	NA	NA	NA	NA	NA	NA	NA	NA	NA	NA	NA	NA	NA	NA	NA	NA	NA	NA
1014	f	A-	89.99	91.26984127	76	77	88	90.2	95	1	1	1	ce	NA	5	5	5	5	4	5	3	spades	NA	NA	NA	NA	NA	1	NA	1	NA	NA	NA	NA	NA	NA	NA	NA	NA	NA	NA	NA	NA	NA	NA	NA	NA	NA	NA
1244	m	A+	95.05	94.0297619	77	87	88	100	104	1	1	1	me	NA	3	4	4	4	2	4	1	clubs	NA	NA	NA	NA	NA	NA	NA	NA	NA	NA	NA	NA	NA	NA	NA	NA	NA	NA	NA	NA	NA	NA	NA	NA	NA	NA	NA
1272	f	B+	87.37	84.25396825	72	79	73	98.6	108	1	0	1	NA	architectural design	5	5	5	5	NA	8	5	diamonds	NA	NA	NA	NA	NA	NA	NA	NA	NA	NA	NA	NA	NA	NA	NA	NA	NA	NA	NA	NA	NA	NA	NA	1	NA	NA	NA
1132	m	A	91.29	86.05952381	73	82	96	88.1	98	1	0	1	me	NA	4	4	5	5	4	4	2	diamonds	NA	NA	NA	NA	1	NA	NA	NA	NA	NA	NA	NA	NA	NA	NA	NA	NA	NA	NA	NA	NA	NA	NA	NA	NA	NA	NA
1232	f	A	91.57	92.63095238	68	83	90	97.3	92.5	1	0	1	NA	product design	4	4	4	4	6	4	3	spades	NA	NA	NA	NA	NA	NA	NA	NA	NA	NA	NA	NA	NA	NA	NA	NA	1	NA	1	NA	NA	NA	NA	NA	NA	NA	NA
1383	f	B+	86.94	79.3234127	77	74	87	94.6	97.5	1	0	1	NA	human biology	4	3	4	3	2	6	4	clubs	NA	NA	NA	NA	NA	NA	1	NA	NA	NA	NA	NA	NA	NA	NA	NA	NA	NA	NA	NA	NA	NA	NA	NA	NA	NA	NA
1203	f	A	93.91	92.43650794	80	82	98	90.2	95	1	1	1	NA	architectural design	5	2	2	4	3	3	1	hearts	NA	1	NA	NA	NA	NA	NA	NA	NA	NA	NA	NA	NA	NA	NA	NA	NA	NA	NA	NA	NA	NA	NA	NA	NA	NA	NA
1468	m	D+	63.87	43.75396825	33	55	64	80.9	108	1	0	1	me	NA	4	3	4	3	6	4	4	spades	NA	1	NA	1	NA	1	NA	NA	1	NA	NA	1	NA	NA	1	NA	NA	1	NA	NA	NA	NA	NA	1	NA	1	NA
1176	m	B	83.14	76.44444444	68	77	79.5	86.7	96	1	1	1	NA	product design	5	4	4	3	4	5	5	spades	NA	NA	NA	NA	NA	NA	NA	NA	NA	NA	NA	NA	NA	NA	NA	NA	NA	NA	NA	NA	NA	NA	NA	NA	NA	NA	NA
1072	f	A+	96.07	94.90277778	80	88	95	95.4	98	1	1	1	me	NA	4	3	4	4	5	4	1	spades	NA	NA	NA	NA	NA	NA	NA	NA	NA	NA	1	NA	NA	NA	NA	NA	NA	NA	1	NA	NA	NA	NA	NA	NA	NA	NA
1178	f	B+	87.08	84.11111111	71	84	75	98.5	92.5	1	0	1	NA	product design	5	4	4	4	6	7	4	clubs	NA	NA	NA	NA	NA	1	NA	NA	NA	NA	NA	NA	NA	NA	NA	NA	NA	NA	NA	NA	NA	NA	NA	NA	NA	NA	NA
1200	m	B-	79.85	84.67063492	77	77	53	71	98.5	1	0	1	NA	product design	4	2	3	5	3	4	2	diamonds	NA	NA	NA	NA	NA	NA	NA	NA	NA	NA	NA	NA	NA	1	NA	1	NA	NA	NA	NA	NA	NA	NA	NA	NA	NA	NA
1119	m	B+	88.13	90.90079365	79	85	76	71	98.5	1	0	1	NA	product design	4	4	2	3	4	6	3	NA	NA	NA	NA	NA	1	NA	NA	NA	NA	NA	NA	NA	NA	NA	NA	1	NA	NA	NA	1	NA	NA	NA	NA	NA	NA	NA
1142	f	A	94.61	95.09920635	75	87	86	99.6	103.5	1	1	1	me	NA	4	2	3	4	4	4	3	diamonds	NA	NA	NA	NA	NA	NA	NA	NA	NA	NA	NA	NA	NA	NA	NA	NA	1	NA	NA	NA	NA	NA	NA	NA	NA	NA	NA
1350	m	A	91.05	83.15079365	78	85	89	94.6	98	1	0	1	NA	biomechanical engineering	4	3	3	4	3	5	6	spades	NA	NA	NA	NA	1	NA	NA	NA	NA	NA	NA	NA	1	1	1	1	1	NA	NA	NA	NA	NA	NA	NA	NA	NA	NA
1120	m	A	92.99	84.0515873	80	84	92	99.6	103.5	1	1	1	me	NA	4	4	4	4	4	4	3	spades	NA	NA	NA	NA	NA	NA	NA	NA	NA	NA	NA	NA	NA	NA	1	1	1	NA	NA	NA	NA	NA	NA	NA	NA	NA	NA
1100	f	A	91.14	88.20833333	74	85	87	92.6	101	1	0	1	NA	BS STS:Innov&org	4	3	2	4	4	5	2	spades	NA	NA	NA	NA	NA	NA	NA	NA	1	NA	NA	NA	NA	NA	NA	NA	NA	NA	NA	NA	NA	NA	NA	NA	NA	NA	NA
1078	m	A+	97.76	95.88095238	80	90	97	100	99	1	0	1	me	NA	4	2	4	5	3	4	4	hearts	NA	NA	NA	NA	NA	NA	NA	NA	NA	NA	NA	NA	NA	NA	NA	NA	NA	NA	NA	NA	NA	NA	NA	NA	NA	NA	NA
1251	m	A-	89.44	81.45436508	78	84	82	97.3	101	0	NA	NA	NA	NA	NA	NA	NA	NA	NA	NA	NA	NA	NA	NA	NA	NA	NA	NA	NA	NA	NA	NA	NA	NA	NA	NA	NA	NA	NA	NA	NA	NA	NA	NA	NA	NA	NA	NA	NA
1091	m	A	93.73	87.38095238	77	87	94	99.8	98	1	0	1	me	NA	3	3	5	4	5	4	3	clubs	NA	NA	NA	NA	NA	NA	NA	NA	NA	NA	NA	NA	NA	NA	NA	NA	NA	NA	NA	NA	NA	NA	NA	NA	NA	NA	NA
1038	f	A	94.57	91.01984127	72	87	91	98.3	110	1	1	1	ms&e	NA	4	3	3	4	2	4	2	hearts	NA	NA	NA	NA	NA	NA	NA	NA	NA	NA	NA	NA	NA	NA	NA	NA	NA	NA	NA	NA	NA	NA	NA	NA	NA	NA	NA
1402	f	B	84.81	76.28571429	80	81	70	95.1	100.5	1	0	1	mse	NA	4	3	3	4	2	4	2	hearts	NA	NA	NA	NA	NA	NA	NA	NA	NA	NA	NA	NA	NA	NA	NA	NA	NA	NA	NA	NA	NA	NA	NA	NA	NA	NA	NA
1324	f	A	91.12	83.71428571	77	88	82	92.3	108	1	0	1	me	NA	4	4	3	4	3	5	4	spades	NA	NA	NA	NA	NA	NA	NA	NA	NA	NA	NA	NA	NA	NA	NA	NA	NA	NA	NA	NA	NA	NA	1	1	NA	NA	NA
1151	f	B-	82.96	81.27777778	76	68	68	89.2	109	0	NA	NA	NA	NA	NA	NA	NA	NA	NA	NA	NA	NA	NA	NA	NA	NA	NA	NA	NA	NA	NA	NA	NA	NA	NA	NA	NA	NA	NA	NA	NA	NA	NA	NA	NA	NA	NA	NA	NA
1016	m	A+	95.47	97.57936508	77	85	94	95.6	96	1	1	1	me	NA	4	2	2	3	2	5	3	diamonds	NA	NA	NA	NA	NA	NA	NA	NA	NA	NA	NA	NA	NA	NA	NA	NA	NA	NA	NA	NA	NA	NA	NA	NA	NA	NA	NA
1493	f	A-	89.25	82.62301587	78	78	90	95.7	98	1	1	1	me	NA	4	4	3	3	5	3	4	hearts	NA	NA	NA	NA	NA	NA	NA	NA	NA	1	NA	NA	NA	NA	NA	NA	NA	NA	1	NA	1	NA	NA	NA	NA	NA	NA
1189	f	B+	87.32	83.78373016	69	73	88	100	94.5	1	1	1	NA	product design	4	4	4	3	4	4	3	hearts	NA	NA	NA	NA	NA	NA	NA	NA	NA	NA	NA	NA	NA	NA	NA	NA	NA	NA	NA	NA	NA	NA	NA	NA	NA	NA	NA
1097	m	B	84.06	86.16269841	54	76	78	95.5	94.5	1	0	1	me	NA	4	3	4	5	3	7	4	hearts	NA	NA	NA	NA	NA	NA	NA	NA	NA	NA	NA	NA	NA	NA	NA	NA	NA	NA	1	NA	NA	NA	NA	NA	NA	NA	NA
1488	m	B	83.99	81.5952381	60	83	67	97.3	104	1	0	1	NA	earth systems	5	4	5	5	4	5	3	clubs	NA	NA	1	NA	NA	NA	NA	NA	NA	NA	NA	NA	NA	NA	NA	NA	NA	NA	NA	NA	NA	NA	NA	NA	NA	NA	NA
1261	m	B	85.89	77.61111111	78	67	90	95.4	98	1	1	1	me	NA	4	4	5	5	3	4	3	spades	NA	NA	NA	NA	NA	NA	NA	NA	1	NA	1	NA	NA	NA	NA	NA	NA	NA	NA	NA	NA	NA	NA	NA	NA	NA	NA
1291	f		0	0						0	NA	NA	NA	NA	NA	NA	NA	NA	NA	NA	NA	NA	NA	NA	NA	NA	NA	NA	NA	NA	NA	NA	NA	NA	NA	NA	NA	NA	NA	NA	NA	NA	NA	NA	NA	NA	NA	NA	NA
1088	f	B	85.82	80.03174603	77	78	79	88.1	98	1	0	1	me	NA	5	5	5	4	2	4	5	clubs	NA	NA	NA	NA	NA	NA	NA	NA	NA	NA	NA	NA	NA	NA	NA	NA	NA	NA	NA	NA	NA	NA	NA	NA	NA	NA	NA
1322	m	A	91.31	86.69047619	79	81	89	98.5	94	1	0	1	NA	human biology	5	3	4	4	4	5	2	hearts	NA	NA	NA	NA	NA	NA	1	NA	NA	NA	NA	NA	NA	1	NA	NA	NA	NA	NA	NA	NA	NA	NA	NA	NA	NA	NA
1102	f	A	91.02	76.31746032	77	88	91	96.8	104	1	1	1	me	NA	4	3	5	4	3	3	3	hearts	NA	NA	NA	NA	NA	NA	NA	NA	NA	NA	NA	NA	NA	NA	NA	NA	NA	NA	NA	NA	NA	NA	NA	NA	NA	NA	NA
1467	m	B	84.36	77.49206349	75	77	77	88.1	100.5	1	0	1	NA	biomechanical engineering	4	4	3	4	5	4	3	clubs	NA	NA	NA	NA	NA	NA	NA	NA	NA	NA	NA	NA	NA	NA	NA	NA	NA	NA	NA	NA	NA	NA	1	NA	NA	NA	NA
1464	m	B+	87.53	87.12301587	74	82	70	99.1	98.5	1	0	1	NA	product design	5	4	5	3	3	4	4	spades	NA	NA	NA	NA	NA	NA	NA	NA	NA	NA	NA	NA	NA	NA	NA	NA	NA	NA	NA	NA	NA	NA	NA	NA	NA	NA	NA
1412	f	B	85.35	82.50992063	74	78	73	95.6	96	1	1	1	me	NA	4	2	2	3	3	4	3	clubs	NA	NA	NA	NA	NA	NA	NA	NA	NA	NA	NA	NA	NA	NA	NA	NA	NA	NA	NA	NA	NA	NA	NA	NA	NA	NA	NA
1454	f	A	93.99	93.22222222	78	79	93	96.8	104	1	1	1	me	NA	4	3	4	5	4	4	3	diamonds	NA	NA	NA	NA	NA	NA	NA	NA	NA	NA	NA	NA	NA	NA	NA	NA	NA	NA	NA	NA	NA	NA	NA	NA	NA	NA	NA
1350	f	C	69.22	62.56904762	37	41	76	97.3	101	1	1	1	NA	product design	3	3	2	4	5	4	3	clubs	NA	NA	NA	NA	NA	NA	NA	NA	NA	NA	NA	NA	NA	NA	NA	NA	NA	1	NA	1	NA	NA	NA	NA	NA	NA	NA
1147	m	B	83.57	74.05555556	76	78	79	88.1	95	1	0	1	cs	NA	5	3	3	4	3	5	3	spades	NA	NA	NA	NA	NA	NA	NA	NA	NA	NA	NA	NA	NA	NA	NA	NA	NA	NA	NA	NA	NA	NA	NA	NA	NA	NA	NA
1079	m	A+	97.11	96.5297619	80	87	93	100	104	1	1	1	me	NA	4	3	5	5	2	4	1	spades	NA	NA	1	NA	NA	NA	NA	NA	NA	NA	NA	NA	NA	NA	NA	NA	NA	NA	NA	NA	NA	NA	NA	NA	NA	NA	NA
1401	f	B	85.73	84.83730159	71	79	74	92.6	96	1	0	1	NA	product design	3	2	2	2	6	3	2	clubs	NA	NA	NA	NA	NA	NA	1	NA	NA	NA	NA	NA	NA	NA	NA	NA	NA	NA	NA	NA	NA	NA	NA	NA	NA	1	NA
1195	f	A	92.31	84.57539683	79	86	94	92.3	98.5	1	0	1	ese	NA	5	3	4	3	5	7	6	spades	NA	NA	NA	NA	NA	NA	NA	NA	NA	NA	NA	NA	NA	NA	NA	NA	NA	NA	NA	NA	NA	NA	NA	NA	NA	NA	NA
1300	f	B+	88.34	87.38095238	70	85	80	91.9	94	1	0	1	ce	NA	5	4	3	4	3	5	3	spades	NA	NA	NA	NA	NA	1	NA	NA	NA	NA	NA	NA	NA	NA	NA	NA	NA	NA	NA	NA	NA	NA	NA	NA	NA	NA	NA
1470	m	A	94.45	93.11111111	80	84	93	100	94.5	1	1	1	NA	product design	4	3	4	3	5	6	3	clubs	NA	1	NA	NA	NA	NA	NA	NA	NA	NA	NA	NA	NA	NA	NA	NA	NA	NA	NA	NA	NA	NA	NA	NA	NA	NA	1
1452	f	A	93.03	98.13888889	79	84	90	99	75	1	1	1	me	NA	5	4	3	4	4	5	6	diamonds	NA	NA	NA	NA	NA	NA	NA	NA	NA	NA	NA	NA	NA	NA	NA	NA	NA	NA	NA	NA	NA	1	NA	NA	NA	NA	NA
1012	m	A	94.64	92.01587302	75	86	94	94	104	1	0	1	cs	NA	2	1	4	2	2	4	4	diamonds	NA	NA	NA	NA	NA	NA	NA	NA	NA	NA	NA	NA	NA	NA	NA	NA	NA	NA	NA	NA	NA	NA	NA	NA	NA	NA	NA
1498	f	A	92.86	91.54365079	76	84	91	98.5	92.5	1	1	1	NA	product design	5	5	5	5	6	7	4	clubs	NA	NA	NA	NA	NA	1	NA	NA	NA	NA	NA	1	NA	NA	NA	NA	NA	NA	NA	NA	NA	NA	NA	NA	NA	NA	NA
1222	f	C+	77.98	70.79166667	57	74	53	99.1	110	1	0	1	NA	design engineering	4	4	3	4	7	5	4	spades	NA	1	NA	NA	NA	NA	NA	NA	NA	NA	NA	NA	NA	NA	NA	1	NA	NA	NA	NA	NA	NA	NA	NA	NA	NA	NA
1465	f	B+	87.63	85.47222222	73	85	75	91.9	94	1	0	1	NA	product design	5	3	2	3	4	5	0	spades	NA	NA	NA	NA	NA	NA	NA	NA	NA	NA	NA	NA	NA	NA	NA	NA	NA	NA	NA	NA	NA	NA	NA	NA	NA	NA	NA
1072	f	B	83.61	79.87698413	70	64	77	97.3	109	1	1	1	me	NA	4	3	4	4	6	5	2	hearts	NA	NA	NA	NA	NA	NA	NA	NA	NA	1	NA	NA	NA	NA	NA	NA	NA	NA	NA	NA	NA	NA	NA	NA	NA	NA	NA
1079	m	B+	88.4	86.29365079	70	80	81	96.8	98.5	1	1	1	me	NA	4	3	4	3	4	6	3	diamonds	NA	NA	NA	NA	NA	NA	NA	NA	NA	NA	NA	NA	NA	NA	NA	NA	NA	NA	NA	NA	NA	NA	NA	NA	NA	NA	NA
1026	m	B	84.3	78.12301587	70	77	76	98.5	94	1	0	1	NA	history	5	3	4	4	5	5	2	diamonds	NA	NA	NA	NA	NA	NA	NA	NA	NA	NA	NA	NA	NA	1	NA	NA	NA	NA	NA	NA	NA	NA	NA	NA	NA	NA	NA
1465	f	B	84.47	78.39285714	64	80	76	95.1	100.5	1	0	1	NA	product design	5	4	4	4	4	5	3	diamonds	NA	NA	NA	NA	NA	NA	NA	NA	NA	NA	NA	NA	NA	NA	NA	NA	NA	NA	NA	NA	NA	NA	1	NA	NA	NA	NA
1000	m	D+	64.76	61.23809524	60	39	56	80.9	97.5	0	NA	NA	NA	NA	NA	NA	NA	NA	NA	NA	NA	NA	NA	NA	NA	NA	NA	NA	NA	NA	NA	NA	NA	NA	NA	NA	NA	NA	NA	NA	NA	NA	NA	NA	NA	NA	NA	NA	NA
1320	m	B+	87.48	80.73412698	78	83	89	68	98	0	NA	NA	NA	NA	NA	NA	NA	NA	NA	NA	NA	NA	NA	NA	NA	NA	NA	NA	NA	NA	NA	NA	NA	NA	NA	NA	NA	NA	NA	NA	NA	NA	NA	NA	NA	NA	NA	NA	NA
1493	m	B+	86.93	76.01111111	73	80	90	89.9	98	1	1	1	NA	energy resources engineering	4	3	4	4	5	3	1	diamonds	NA	NA	NA	NA	NA	NA	NA	NA	NA	NA	NA	NA	NA	NA	NA	NA	NA	NA	NA	NA	1	NA	NA	NA	NA	NA	1
1150	f	A-	89.93	89.44642857	78	84	87	99	75	1	1	1	cs	NA	5	4	3	4	6	6	3	spades	NA	NA	NA	NA	NA	NA	NA	NA	NA	NA	NA	NA	NA	NA	NA	NA	NA	NA	NA	NA	NA	NA	NA	NA	NA	NA	NA
1383	m	A	93.46	86.01984127	79	83	97	97.3	98	1	0	1	NA	biomechanical engineering	3	2	3	4	4	4	3	clubs	NA	NA	NA	NA	1	NA	NA	NA	NA	NA	NA	NA	NA	NA	NA	1	NA	NA	NA	1	NA	NA	NA	NA	NA	NA	NA
1200	f	A+	96.67	93.46825397	80	86	97	100	103.5	1	1	1	NA	product design	5	3	4	4	5	5	4	clubs	NA	NA	NA	NA	NA	NA	NA	NA	NA	NA	NA	NA	NA	NA	1	NA	NA	NA	NA	NA	NA	NA	NA	NA	NA	NA	NA
1470	f	A	92.11	86.31904762	77	85	88	95.7	104	1	1	1	NA	biomechanical	5	4	4	4	5	5	3	hearts	NA	NA	NA	NA	NA	NA	NA	NA	NA	NA	NA	NA	NA	NA	NA	NA	NA	NA	NA	NA	NA	NA	NA	NA	NA	NA	1
1333	m	A-	90.92	86.2281746	74	82	87	97.3	104	1	0	1	ce	NA	5	5	3	5	3	4	3	spades	NA	NA	1	NA	NA	NA	NA	NA	NA	NA	NA	NA	NA	NA	NA	NA	NA	NA	NA	NA	NA	NA	NA	NA	NA	NA	NA
1213	m	A	93.68	88.46031746	79	84	88	99.1	110	1	0	1	ee	NA	5	5	5	5	6	4	4	spades	NA	NA	NA	NA	NA	NA	NA	NA	NA	NA	NA	NA	NA	NA	NA	NA	1	NA	NA	NA	NA	1	NA	NA	NA	NA	NA
1344	f	A	90.93	82.22619048	75	86	89	99.1	99	1	0	1	me	NA	4	3	4	3	3	6	4	hearts	NA	NA	NA	NA	NA	1	NA	NA	NA	NA	NA	NA	NA	NA	NA	NA	NA	NA	1	NA	NA	NA	NA	NA	NA	NA	NA
1217	m	A+	95.6	89.13690476	80	83	97	98.3	110	1	1	1	me	NA	5	4	5	4	2	3	2	clubs	NA	NA	NA	NA	NA	NA	NA	NA	NA	NA	NA	NA	NA	NA	NA	NA	NA	NA	NA	NA	NA	1	NA	NA	NA	NA	NA
1269	m	B-	81.2	84.26587302	76	78	62	68	97.5	0	NA	NA	NA	NA	NA	NA	NA	NA	NA	NA	NA	NA	NA	NA	NA	NA	NA	NA	NA	NA	NA	NA	NA	NA	NA	NA	NA	NA	NA	NA	NA	NA	NA	NA	NA	NA	NA	NA	NA
1075	f	A	94.24	90.6984127	76	87	94	91.3	101	1	1	1	NA	product design	4	3	5	3	2	4	6	hearts	NA	NA	NA	NA	NA	NA	NA	NA	NA	NA	NA	NA	NA	NA	NA	NA	NA	NA	NA	NA	NA	NA	NA	NA	NA	NA	NA
1386	m	B-	82.19	66.3452381	73	80	92	78.2	75	1	0	1	me	NA	4	3	4	3	3	5	2	diamonds	NA	NA	NA	NA	NA	NA	NA	NA	NA	1	NA	NA	NA	NA	NA	NA	NA	NA	1	NA	NA	NA	NA	NA	NA	NA	NA
1445	f	A	92.58	88.87301587	70	88	93	97.3	92.5	0	NA	NA	NA	NA	NA	NA	NA	NA	NA	NA	NA	NA	NA	NA	NA	NA	NA	NA	NA	NA	NA	NA	NA	NA	NA	NA	NA	NA	NA	NA	NA	NA	NA	NA	NA	NA	NA	NA	NA
1301	f	A	91.62	89.69444444	73	82	87	89.9	109	1	0	1	NA	bioengineering	5	3	2	3	4	4	2	hearts	NA	NA	NA	NA	NA	NA	NA	NA	NA	NA	NA	NA	NA	NA	NA	NA	NA	NA	NA	NA	NA	NA	NA	NA	NA	NA	NA
1052	m	A+	95.13	89.94444444	80	87	96	100	99	1	0	1	me	NA	4	4	4	4	4	5	3	clubs	NA	NA	NA	NA	NA	NA	NA	NA	NA	NA	NA	NA	NA	NA	NA	NA	NA	NA	1	NA	NA	NA	NA	NA	NA	NA	NA
1042	f	B+	88.16	92.88888889	80	79	73	86.7	95	1	1	1	NA	product design	4	3	3	4	7	6	5	NA	1	NA	NA	NA	NA	NA	NA	NA	NA	1	NA	NA	NA	NA	NA	NA	NA	NA	NA	NA	NA	NA	NA	NA	NA	NA	NA
1141	m	B+	87.69	75.12301587	72	81	91	94	97.5	1	0	1	ee	NA	4	3	5	4	3	3	4	hearts	NA	NA	NA	NA	NA	NA	1	NA	NA	NA	NA	NA	NA	NA	NA	NA	NA	NA	NA	NA	NA	1	NA	NA	NA	NA	NA
1256	m	A+	95.02	94.74206349	78	86	92	96.8	98.5	1	1	1	me	NA	4	3	4	5	3	3	3	diamonds	NA	NA	NA	NA	NA	NA	NA	NA	NA	NA	NA	NA	NA	NA	NA	NA	NA	NA	NA	NA	NA	NA	NA	NA	NA	NA	NA
1056	f	A	91.63	78.01190476	71	85	98	100	103.5	0	NA	NA	NA	NA	NA	NA	NA	NA	NA	NA	NA	NA	NA	NA	NA	NA	NA	NA	NA	NA	NA	NA	NA	NA	NA	NA	NA	NA	NA	NA	NA	NA	NA	NA	NA	NA	NA	NA	NA
1454	f	B-	81.15	71.15873016	71	72	72	94.1	98	1	1	1		atmosphere and energy	4	4	4	3	6	6	3	diamonds	NA	NA	NA	NA	NA	NA	NA	NA	NA	NA	1	NA	NA	NA	NA	NA	NA	NA	NA	NA	NA	NA	NA	NA	NA	NA	NA
1335	m	A-	90.35	86.17063492	75	83	86	94.1	98	1	1	1	NA	atmosphere and energy	4	3	5	5	3	4	3	spades	NA	NA	NA	NA	NA	NA	NA	NA	NA	NA	1	NA	NA	NA	NA	NA	NA	NA	NA	NA	NA	NA	NA	NA	NA	NA	NA
1138	m	A-	88.81	81.65079365	80	81	86	95.5	94.5	1	0	1	mse	NA	4	3	3	5	3	4	3	Diamonds	NA	NA	NA	NA	NA	NA	NA	NA	NA	NA	NA	NA	NA	NA	NA	NA	NA	NA	NA	NA	NA	NA	NA	NA	NA	NA	NA
1456	m	A-	90.75	86.82142857	79	87	72	99.8	108	1	0	1	me	NA	4	5	5	1	3	4	3	diamonds	NA	NA	NA	1	NA	NA	NA	NA	NA	NA	NA	NA	NA	NA	NA	NA	NA	NA	NA	NA	NA	NA	NA	NA	NA	NA	1
1034	f	B+	88.76	79.78968254	71	85	83	98.6	100.5	1	0	1	me	NA	5	5	5	5	3	3	4	clubs	NA	NA	NA	1	NA	NA	NA	NA	NA	NA	NA	NA	NA	NA	NA	NA	NA	NA	NA	NA	NA	NA	1	NA	1	NA	NA
1211	m	B	83.43	79.95238095	75	79.5	82	78.2	75	0	NA	NA	NA	NA	NA	NA	NA	NA	NA	NA	NA	NA	NA	NA	NA	NA	NA	NA	NA	NA	NA	NA	NA	NA	NA	NA	NA	NA	NA	NA	NA	NA	NA	NA	NA	NA	NA	NA	NA
1008	f	B	81.78	70.07738095	53	66	92	89.2	109	1	1	1	me	NA	3	3	2	4	5	5	3	clubs	NA	1	NA	NA	NA	NA	NA	1	NA	NA	1	NA	NA	NA	NA	NA	NA	NA	NA	NA	NA	NA	NA	NA	1	NA	NA
1390	f	A+	95.02	97.54761905	73	85	91	99.1	99	1	0	1	NA	biomechanical	5	2	5	4	4	4	3	hearts	NA	NA	NA	NA	NA	NA	NA	NA	NA	NA	1	NA	NA	NA	NA	NA	NA	NA	1	NA	NA	NA	NA	NA	NA	NA	NA
[truncated: 66 more columns]
