# Supplementary material for: Exploring bias in mechanical engineering students' perceptions of classmates
Source: PLoS One. 2019 Mar 7;14(3):e0212477. doi: 10.1371/journal.pone.0212477 (PMC6405061; doi:10.1371/journal.pone.0212477)
Supplement: S7 File — (CSV) [file pone.0212477.s007.csv]

ID	nominating	getting.nominated	self.nomination	mutual.nomination	male.nominator	nominee.out	colleage.ra	team1.ratio	team2.ratio	gender	Letter Grade	Total Curved grade	HW average	Midterm 1	Midterm 2	Final exam	Project 2	Project 1	filled-survey	a-z	age	major	major.other	en.help	en.community	en.askq	en.diveritycommit	en.perknow	en.perdiscuss	colleages	pod
1114	0	1	0	0	0	0	0.5	0.5	1	f	A-	89.4	90.15873016	75	83	79	91.3	98.5	1	1	1	NA	architectural design	4	3	4	3	5	4	2	spades
1014	3	5	0	1	2	0	1	0.6	1	f	A-	89.99	91.26984127	76	77	88	90.2	95	1	1	1	ce	NA	5	5	5	5	4	5	3	spades
1244	2	3	0	1	3	1	0	0	0	m	A+	95.05	94.0297619	77	87	88	100	104	1	1	1	me	NA	3	4	4	4	2	4	1	clubs
1272	7	3	0	2	2	3	0.4	0.33	1	f	B+	87.37	84.25396825	72	79	73	98.6	108	1	0	1	NA	architectural design	5	5	5	5	NA	8	5	diamonds
1132	1	4	1	0	4	0	0	0.33	0	m	A	91.29	86.05952381	73	82	96	88.1	98	1	0	1	me	NA	4	4	5	5	4	4	2	diamonds
1232	2	6	0	0	1	2	1	1	1	f	A	91.57	92.63095238	68	83	90	97.3	92.5	1	0	1	NA	product design	4	4	4	4	6	4	3	spades
1383	2	4	1	0	2	1	0.25	0.33	0	f	B+	86.94	79.3234127	77	74	87	94.6	97.5	1	0	1	NA	human biology	4	3	4	3	2	6	4	clubs
1203	1	2	0	1	0	0	1	0.66	1	f	A	93.91	92.43650794	80	82	98	90.2	95	1	1	1	NA	architectural design	5	2	2	4	3	3	1	hearts
1468	22	3	1	1	2	17	0.5	?	?	m	D+	63.87	43.75396825	33	55	64	80.9	108	1	0	1	me	NA	4	3	4	3	6	4	4	spades
1176	2	4	0	0	1	0	0.4	0.66	NA	m	B	83.14	76.44444444	68	77	79.5	86.7	96	1	1	1	NA	product design	5	4	4	3	4	5	5	spades
1072	8	6	1	5	2	4	0	0.33	0	f	A+	96.07	94.90277778	80	88	95	95.4	98	1	1	1	me	NA	4	3	4	4	5	4	1	spades
1178	3	2	0	1	1	0	1	1	1	f	B+	87.08	84.11111111	71	84	75	98.5	92.5	1	0	1	NA	product design	5	4	4	4	6	7	4	clubs
1200	3	1	0	1	1	2	0	0	0	m	B-	79.85	84.67063492	77	77	53	71	98.5	1	0	1	NA	product design	4	2	3	5	3	4	2	diamonds
1119	8	4	0	1	4	5	0.33	0	0	m	B+	88.13	90.90079365	79	85	76	71	98.5	1	0	1	NA	product design	4	4	2	3	4	6	3	spades
1142	4	4	0	2	3	1	0.66	0.66	0	f	A	94.61	95.09920635	75	87	86	99.6	103.5	1	1	1	me	NA	4	2	3	4	4	4	3	diamonds
1350	7	6	1	3	5	2	0.5	0.33	0.33	m	A	91.05	83.15079365	78	85	89	94.6	98	1	0	1	NA	biomechanical engineering	4	3	3	4	3	5	6	spades
1120	4	5	1	2	3	1	1	1	1	m	A	92.99	84.0515873	80	84	92	99.6	103.5	1	1	1	me	NA	4	4	4	4	4	4	3	spades
1100	5	2	0	1	1	4	1	0.66	1	f	A	91.14	88.20833333	74	85	87	92.6	101	1	0	1	NA	BS STS:Innov&org	4	3	2	4	4	5	2	spades
1078	1	8	0	1	3	0	0.5	0.66	0	m	A+	97.76	95.88095238	80	90	97	100	99	1	0	1	me	NA	4	2	4	5	3	4	4	hearts
1251	0	3	0	0	2	NA	NA	NA	NA	m	A-	89.44	81.45436508	78	84	82	97.3	101	0	NA	NA	NA	NA	NA	NA	NA	NA	NA	NA	NA	diamonds
1091	1	2	0	0	1	1	0.33	0.33	0	m	A	93.73	87.38095238	77	87	94	99.8	98	1	0	1	me	NA	3	3	5	4	5	4	3	clubs
1038	6	4	0	4	3	2	0.5	0.66	0	f	A	94.57	91.01984127	72	87	91	98.3	110	1	1	1	ms&e	NA	4	3	3	4	2	4	2	hearts
1402	2	4	0	0	1	2	0.5	0.66	1	f	B	84.81	76.28571429	80	81	70	95.1	100.5	1	0	1	mse	NA	4	3	3	4	2	4	2	hearts
1324	3	3	1	0	1	1	0.5	0.33	1	f	A	91.12	83.71428571	77	88	82	92.3	108	1	0	1	me	NA	4	4	3	4	3	5	4	spades
1151	0	2	0	0	0	0	NA	NA	NA	f	B-	82.96	81.27777778	76	68	68	89.2	109	0	NA	NA	NA	NA	NA	NA	NA	NA	NA	NA	NA	hearts
1016	0	2	0	0	1	0	0.66	0.66	1	m	A+	95.47	97.57936508	77	85	94	95.6	96	1	1	1	me	NA	4	2	2	3	2	5	3	diamonds
1493	10	4	0	3	3	7	0.33	0	1	f	A-	89.25	82.62301587	78	78	90	95.7	98	1	1	1	me	NA	4	4	3	3	5	3	4	hearts
1189	3	2	0	1	2	0	0	0	0	f	B+	87.32	83.78373016	69	73	88	100	94.5	1	1	1	NA	product design	4	4	4	3	4	4	3	hearts
1097	2	4	1	1	2	0	0.33	0.33	1	m	B	84.06	86.16269841	54	76	78	95.5	94.5	1	0	1	me	NA	4	3	4	5	3	7	4	hearts
1488	3	3	0	2	2	0	0	0	0	m	B	83.99	81.5952381	60	83	67	97.3	104	1	0	1	NA	earth systems	5	4	5	5	4	5	3	clubs
1261	6	5	1	3	3	3	0.66	0.66	1	m	B	85.89	77.61111111	78	67	90	95.4	98	1	1	1	me	NA	4	4	5	5	3	4	3	spades
1291	0	0	0	0	0	0	NA	NA	NA	f		0	0						0	NA	NA	NA	NA	NA	NA	NA	NA	NA	NA	NA	hearts
1088	1	4	0	0	3	0	0	0	0	f	B	85.82	80.03174603	77	78	79	88.1	98	1	0	1	me	NA	5	5	5	4	2	4	5	clubs
1322	10	5	1	4	3	6	0	0.66	0	m	A	91.31	86.69047619	79	81	89	98.5	94	1	0	1	NA	human biology	5	3	4	4	4	5	2	hearts
1102	2	2	0	1	0	0	0.66	0.66	1	f	A	91.02	76.31746032	77	88	91	96.8	104	1	1	1	me	NA	4	3	5	4	3	3	3	hearts
1467	3	3	0	1	1	0	0.66	1	1	m	B	84.36	77.49206349	75	77	77	88.1	100.5	1	0	1	NA	biomechanical engineering	4	4	3	4	5	4	3	clubs
1464	0	4	0	0	2	0	0.75	1	0.5	m	B+	87.53	87.12301587	74	82	70	99.1	98.5	1	0	1	NA	product design	5	4	5	3	3	4	4	spades
1412	0	2	0	0	1	0	0.33	0.33	0	f	B	85.35	82.50992063	74	78	73	95.6	96	1	1	1	me	NA	4	2	2	3	3	4	3	clubs
1454	5	5	1	2	1	1	0.33	0.33	1	f	A	93.99	93.22222222	78	79	93	96.8	104	1	1	1	me	NA	4	3	4	5	4	4	3	diamonds
1350	6	0	0	0	0	3	0.66	0.66	1	f	C	69.22	62.56904762	37	41	76	97.3	101	1	1	1	NA	product design	3	3	2	4	5	4	3	clubs
1147	0	3	0	0	2	0	1	1	0	m	B	83.57	74.05555556	76	78	79	88.1	95	1	0	1	cs	NA	5	3	3	4	3	5	3	spades
1079	3	4	0	3	3	0	0	0	0	m	A+	97.11	96.5297619	80	87	93	100	104	1	1	1	me	NA	4	3	5	5	2	4	1	spades
1401	6	1	0	0	1	4	0.5	0.33	1	f	B	85.73	84.83730159	71	79	74	92.6	96	1	0	1	NA	product design	3	2	2	2	6	3	2	clubs
1195	1	0	0	0	0	0	0.66	0.5	1	f	A	92.31	84.57539683	79	86	94	92.3	98.5	1	0	1	ese	NA	5	3	4	3	5	7	6	spades
1300	1	2	0	0	1	1	1?	0.33	1	f	B+	88.34	87.38095238	70	85	80	91.9	94	1	0	1	ce	NA	5	4	3	4	3	5	3	spades
1470	11	6	1	3	3	9	0.33	0.33	1	m	A	94.45	93.11111111	80	84	93	100	94.5	1	1	1	NA	product design	4	3	4	3	5	6	3	clubs
1452	6	7	0	5	3	1	0.66	0.33	1	f	A	93.03	98.13888889	79	84	90	99	75	1	1	1	me	NA	5	4	3	4	4	5	6	diamonds
1012	1	4	0	1	2	0	0.75	1	0	m	A	94.64	92.01587302	75	86	94	94	104	1	0	1	cs	NA	2	1	4	2	2	4	4	diamonds
1498	4	3	0	1	1	1	0.75	1	1	f	A	92.86	91.54365079	76	84	91	98.5	92.5	1	1	1	NA	product design	5	5	5	5	6	7	4	clubs
1222	6	7	0	3	4	4	0.5	0.33	0.5	f	C+	77.98	70.79166667	57	74	53	99.1	110	1	0	1	NA	design engineering	4	4	3	4	7	5	4	spades
1465	0	4	0	0	3	0	NA	0.33	1	f	B+	87.63	85.47222222	73	85	75	91.9	94	1	0	1	NA	product design	5	3	2	3	4	5	0	spades
1072	8	13	0	7	6	5	1	1	1	f	B	83.61	79.87698413	70	64	77	97.3	109	1	1	1	me	NA	4	3	4	4	6	5	2	hearts
1079	0	2	0	0	2	0	0	0	0	m	B+	88.4	86.29365079	70	80	81	96.8	98.5	1	1	1	me	NA	4	3	4	3	4	6	3	diamonds
1026	6	3	0	2	2	5	0	0.66	0	m	B	84.3	78.12301587	70	77	76	98.5	94	1	0	1	NA	history	5	3	4	4	5	5	2	diamonds
1465	3	0	0	0	0	2	0.66	0.66	1	f	B	84.47	78.39285714	64	80	76	95.1	100.5	1	0	1	NA	product design	5	4	4	4	4	5	3	diamonds
1000	0	2	0	0	2	0	NA	NA	NA	m	D+	64.76	61.23809524	60	39	56	80.9	97.5	0	NA	NA	NA	NA	NA	NA	NA	NA	NA	NA	NA	clubs
1320	0	0	0	0	0	0	NA	NA	NA	m	B+	87.48	80.73412698	78	83	89	68	98	0	NA	NA	NA	NA	NA	NA	NA	NA	NA	NA	NA	diamonds
1493	5	1	0	1	0	2	1	0.33	1	m	B+	86.93	76.01111111	73	80	90	89.9	98	1	1	1	NA	energy resources engineering	4	3	4	4	5	3	1	diamonds
1150	5	3	0	2	2	2	0.33	0.33	1	f	A-	89.93	89.44642857	78	84	87	99	75	1	1	1	cs	NA	5	4	3	4	6	6	3	spades
1383	10	2	1	0	1	6	0.33	0.33	0	m	A	93.46	86.01984127	79	83	97	97.3	98	1	0	1	NA	biomechanical engineering	3	2	3	4	4	4	3	clubs
1200	1	4	0	1	3	0	0.5	0.66	1	f	A+	96.67	93.46825397	80	86	97	100	103.5	1	1	1	NA	product design	5	3	4	4	5	5	4	clubs
1470	5	2	0	2	1	2	0.66	0.66	1	f	A	92.11	86.31904762	77	85	88	95.7	104	1	1	1	NA	biomechanical	5	4	4	4	5	5	3	hearts
1333	3	2	0	2	2	0	0	0	0	m	A-	90.92	86.2281746	74	82	87	97.3	104	1	0	1	ce	NA	5	5	3	5	3	4	3	spades
1213	10	5	1	3	3	6	0.5	0.66	1	m	A	93.68	88.46031746	79	84	88	99.1	110	1	0	1	ee	NA	5	5	5	5	6	4	4	spades
1344	7	3	1	1	1	3	0.25	0.33	1	f	A	90.93	82.22619048	75	86	89	99.1	99	1	0	1	me	NA	4	3	4	3	3	6	4	hearts
1217	2	7	0	2	2	0	1	0.66	1	m	A+	95.6	89.13690476	80	83	97	98.3	110	1	1	1	me	NA	5	4	5	4	2	3	2	clubs
1269	0	1	0	0	0	0	NA	NA	NA	m	B-	81.2	84.26587302	76	78	62	68	97.5	0	NA	NA	NA	NA	NA	NA	NA	NA	NA	NA	NA	hearts
1075	0	7	0	0	1	0	0.83	0.66	1	f	A	94.24	90.6984127	76	87	94	91.3	101	1	1	1	NA	product design	4	3	5	3	2	4	6	hearts
1386	4	3	0	2	1	2	0.5	0.66	0	m	B-	82.19	66.3452381	73	80	92	78.2	75	1	0	1	me	NA	4	3	4	3	3	5	2	diamonds
1445	0	3	0	0	1	0	NA	NA	NA	f	A	92.58	88.87301587	70	88	93	97.3	92.5	0	NA	NA	NA	NA	NA	NA	NA	NA	NA	NA	NA	clubs
1301	3	6	0	3	1	0	1	1	0	f	A	91.62	89.69444444	73	82	87	89.9	109	1	0	1	NA	bioengineering	5	3	2	3	4	4	2	hearts
1052	4	10	0	3	5	2	0.66	0.66	0	m	A+	95.13	89.94444444	80	87	96	100	99	1	0	1	me	NA	4	4	4	4	4	5	3	clubs
1042	2	1	0	0	0	0	0.6	0.66	0	f	B+	88.16	92.88888889	80	79	73	86.7	95	1	1	1	NA	product design	4	3	3	4	7	6	5	spades
1141	8	7	1	4	6	3	0.5	0.66	0	m	B+	87.69	75.12301587	72	81	91	94	97.5	1	0	1	ee	NA	4	3	5	4	3	3	4	hearts
1256	0	7	0	0	1	0	0	0	0	m	A+	95.02	94.74206349	78	86	92	96.8	98.5	1	1	1	me	NA	4	3	4	5	3	3	3	diamonds
1056	0	3	0	0	2	NA	NA	NA	NA	f	A	91.63	78.01190476	71	85	98	100	103.5	0	NA	NA	NA	NA	NA	NA	NA	NA	NA	NA	NA	clubs
1454	5	8	1	4	4	1	0.33	0.33	0	f	B-	81.15	71.15873016	71	72	72	94.1	98	1	1	1		atmosphere and energy	4	4	4	3	6	6	3	diamonds
1335	4	6	1	3	3	0	0.66	0.66	1	m	A-	90.35	86.17063492	75	83	86	94.1	98	1	1	1	NA	atmosphere and energy	4	3	5	5	3	4	3	spades
1138	4	4	1	2	2	0	0.33	0.33	1	m	A-	88.81	81.65079365	80	81	86	95.5	94.5	1	0	1	mse	NA	4	3	3	5	3	4	3	diamonds
1456	5	8	0	3	2	4	0.66	0.66	0	m	A-	90.75	86.82142857	79	87	72	99.8	108	1	0	1	me	NA	4	5	5	1	3	4	3	diamonds
1034	6	1	0	1	0	2	0.5	0.66	1	f	B+	88.76	79.78968254	71	85	83	98.6	100.5	1	0	1	me	NA	5	5	5	5	3	3	4	clubs
1211	0	3	0	0	0	0	NA	NA	NA	m	B	83.43	79.95238095	75	79.5	82	78.2	75	0	NA	NA	NA	NA	NA	NA	NA	NA	NA	NA	NA	hearts
1008	11	4	0	3	1	8	1	1	1	f	B	81.78	70.07738095	53	66	92	89.2	109	1	1	1	me	NA	3	3	2	4	5	5	3	clubs
1390	5	5	1	3	1	1	0.33	0.33	1	f	A+	95.02	97.54761905	73	85	91	99.1	99	1	0	1	NA	biomechanical	5	2	5	4	4	4	3	hearts
