# Supplementary material for: Exploring bias in mechanical engineering students' perceptions of classmates
Source: PLoS One. 2019 Mar 7;14(3):e0212477. doi: 10.1371/journal.pone.0212477 (PMC6405061; doi:10.1371/journal.pone.0212477)
Supplement: S8 File — (RMD) [file pone.0212477.s008.Rmd]

---
title: "ForPublicAccess"
output: html_document
---
---
title: "PeerPerceptionBias"
author: "Shima Salehi"
date: "August 15th, 2018"
output: html_document
---

```{r loading liberary}
library(dplyr)
library(pscl)
library(ggplot2)
library(tidyr)
library(foreign)
library(nnet)
library(lme4)
library(lmerTest)
library(igraph)
library(network)
library(ergm)
library(sna)
library(statnet)
library(coda)
library(stargazer)
library(effsize)

#functions for se and CI
sem <- function(x) {sd(x, na.rm=TRUE) / sqrt(length(x))}
ci95 <- function(x) {sem(x) * 1.96}
library(visNetwork)

# The palette with grey:
#cbPalette <- c("#999999", "#E69F00", "#56B4E9", "#009E73", "#F0E442", "#0072B2", "#D55E00", "#CC79A7")
```

#structuring data
```{r reading data}
#spring traditional offering
d <- read.csv("Sp16_ENGR_data-c-December16.csv")

#fall interactive offering
df <- read.csv("data4-DEC16.csv")

#changing to data frame
#spring
d <- as.data.frame(d)

#fall
df <- as.data.frame(df)

```

```{r restructuring fall interactive data}
#structuring data
df$id <- factor(df$id)
df$gendern <-as.numeric(ifelse(df$gender=="f",1,0))
df$en.help <- as.numeric(df$en.help)
df$en.helpf <- as.factor(df$en.help)
df$en.community  <- as.numeric(df$en.community )
df$en.communityf <- as.factor(df$en.community )
df$en.askq <- as.numeric(df$en.askq)
df$en.askqf <- as.factor(df$en.askq)
df$en.diveritycommit <- as.numeric(df$en.diveritycommit)
df$en.diveritycommitf <- as.factor(df$en.diveritycommit)
df$en.perknow <- as.numeric(df$en.perknow)
df$en.perknowf <- as.factor(df$en.perknow)
df$en.perdiscuss <- as.numeric(df$en.perdiscuss)
df$en.perdiscussf <- as.factor(df$en.perdiscuss)
#gender
df$geder <- factor(df$gender, labels = c("Female", "Male"))
#
#d$a.z <- as.factor(d$a.z)
df$nominating <- as.numeric(df$nominating)
df$getting.nominated <- as.numeric(df$getting.nominated)
df$self.nominationf <- as.factor(df$self.nomination)
df$mutual.nomination <- as.numeric(df$mutual.nomination)
df$male.nominator <- as.numeric(df$male.nominator)
df$filled.survey <-factor(df$filled.survey, labels=c("no","yes"))
df$mutualf <- ifelse(df$mutual.nomination!=0,1,0)
contrasts(df$gender)=c(-1,1); contrasts(df$gender)
contrasts(df$filled.survey)=c(-1,1); contrasts(df$filled.survey)
df$getting.nom.b <- ifelse(df$getting.nominated !=0, 1,0)

#dummy coding
df$genderb <- df$gender
contrasts(df$genderb)=c(0,1)
df$filled.surveyb <- df$filled.survey
contrasts(df$filled.surveyb)=c(0,1)

##excluding self-nomination
df$real.nominating <- df$nominating - df$self.nomination
##excluding self-nomination
df$real.getting.nominated<- df$getting.nominated - df$self.nomination
df$real.getting.nominated.b <- ifelse(df$real.getting.nominated !=0, 1,0)
#female nominator
df$female.nominator <- df$getting.nominated - df$male.nominator

#excluding self.nomination
df$real.male.nominator <- ifelse(df$gender=="m", df$male.nominator - df$self.nomination, df$male.nominator)
df$real.female.nominator <- ifelse(df$gender=="f", df$female.nominator - df$self.nomination, df$female.nominator)

#subseting for study participants
df.part <- subset(df, df$filled.survey=="yes")
#checking the restructuring
#str(d)
#head(d)
df <- df %>% filter(df$Total.Curved.grade > 0)
```

```{r restructuring spring traditional data}
#structuring data
d$id <- factor(d$id)
d$gendern <-as.numeric(ifelse(d$gender=="f",1,0))
d$en.help <- as.numeric(d$en.help)
d$en.helpf <- as.factor(d$en.help)
d$en.community  <- as.numeric(d$en.community )
d$en.communityf <- as.factor(d$en.community )
d$en.askq <- as.numeric(d$en.askq)
d$en.askqf <- as.factor(d$en.askq)
d$en.diveritycommit <- as.numeric(d$en.diveritycommit)
d$en.diveritycommitf <- as.factor(d$en.diveritycommit)
d$en.perknow <- as.numeric(d$en.perknow)
d$en.perknowf <- as.factor(d$en.perknow)
d$en.perdiscuss <- as.numeric(d$en.perdiscuss)
d$en.perdiscussf <- as.factor(d$en.perdiscuss)
#gender
d$geder <- factor(d$gender, labels = c("Female", "Male"))
#
d$a.z <- as.factor(d$a.z)
d$nominating <- as.numeric(d$nominating)
d$getting.nominated <- as.numeric(d$getting.nominated)
d$self.nominationf <- as.factor(d$self.nomination)
d$mutual.nomination <- as.numeric(d$mutual.nomination)
d$male.nominator <- as.numeric(d$male.nominator)
d$filled.survey <-factor(d$filled.survey, labels=c("no","yes"))
d$mutualf <- ifelse(d$mutual.nomination!=0,1,0)
contrasts(d$gender)=c(-1,1); contrasts(d$gender)
contrasts(d$filled.survey)=c(-1,1); contrasts(d$filled.survey)
d$getting.nom.b <- ifelse(d$getting.nominated !=0, 1,0)

#dummy coding
d$genderb <- d$gender
contrasts(d$genderb)=c(0,1)
d$filled.surveyb <- d$filled.survey
contrasts(d$filled.surveyb)=c(0,1)

##excluding self-nomination
d$real.nominating <- d$nominating - d$self.nomination
##excluding self-nomination
d$real.getting.nominated<- d$getting.nominated - d$self.nomination
d$real.getting.nominated.b <- ifelse(d$real.getting.nominated !=0, 1,0)
#female nominator
d$female.nominator <- d$getting.nominated - d$male.nominator

#excluding self.nomination
d$real.male.nominator <- ifelse(d$gender=="m", d$male.nominator - d$self.nomination, d$male.nominator)
d$real.female.nominator <- ifelse(d$gender=="f", d$female.nominator - d$self.nomination, d$female.nominator)

#subseting for study participants
d.part <- subset(d, d$filled.survey=="yes")
#checking the restructuring
#str(d)
#head(d)
```

```{r descriptive}
table(d$gender, d$filled.survey)
table(df$gender, df$filled.survey)
year <- matrix(c(0,35,40,7,13,37,23,10), ncol=4, byrow=T)
colnames(year)=c("fresh","soph","junior","senior")
rownames(year)=c("active","lecture")
year
```

#combining the two courses as a one data frame
```{r combining the two courses for  participation}
d.grade <- subset(d, select=c(gender, Total.Curved.grade, filled.survey))
str(d.grade)
df.grade <- subset(df, select=c(gender, Total.Curved.grade, filled.survey))
d.grade$course <- "Traditional"
df.grade$course <- "Interactive"
dt.grade<- rbind(d.grade, df.grade)
dt.grade$course <- factor(dt.grade$course)
dt.grade$gender <- factor(dt.grade$gender)
dt.grade$filled.survey <- factor(dt.grade$filled.survey)
dt.grade$filled.surveyn <- as.numeric(dt.grade$filled.survey)

#grade difference across genders
dt.grade.s <- dt.grade %>%
  group_by(course, gender) %>%
  summarize(median = median(Total.Curved.grade),
            sd=sd(Total.Curved.grade),
            sem =sem(Total.Curved.grade), 
            ci95=ci95(Total.Curved.grade))
dt.grade.s <- na.omit(dt.grade.s)
dt.grade.s

ggplot(dt.grade.s, aes(x=course, y=mean, fill=gender)) + geom_bar(colour="black", stat="identity", position= position_dodge(0.8), width=0.8)+
  geom_errorbar(aes(ymin=mean-sem, ymax=mean+sem), width=.2,
                 position=position_dodge(0.8)) +
scale_fill_manual(values=c("#0072B2","#CC79A7"))+
  scale_x_discrete(expand=c(0,0))+
  scale_y_continuous(limits = c(0,100),expand=c(0,0))+
  #facet_wrap(~course)+
  ylab("Final Grades")+
  xlab("Course")+
  theme_classic()+
   theme(plot.title = element_text(lineheight=2, face="bold"),
        legend.title =  element_blank(),
        axis.ticks=element_blank(),
        strip.background = element_rect(fill="white",size = 1),
        panel.margin.x=unit(1, "lines"))

#grade difference across participation
dt.grade.s2 <- dt.grade %>%
  group_by(course, filled.survey) %>%
  summarize(median = median(Total.Curved.grade),
            sd=sd(Total.Curved.grade),
            sem =sem(Total.Curved.grade), 
            ci95=ci95(Total.Curved.grade))
dt.grade.s2 <- na.omit(dt.grade.s2)
dt.grade.s2

#grade differene analysis across genders
wilcox.test(d.grade$Total.Curved.grade~d.grade$gender)
wilcox.test(df.grade$Total.Curved.grade~df.grade$gender)
#grade differene analysis across participation
wilcox.test(d.grade$Total.Curved.grade~d.grade$filled.survey)
wilcox.test(df.grade$Total.Curved.grade~df.grade$filled.survey)
#participartion
part.cm <- glm(filled.survey ~ gender*course , data=dt.grade, family = binomial)
summary(part.cm)
```

```{r combining the courses for nominating}

d.noming <- subset(d.part, select=c(gender, Total.Curved.grade, real.nominating))
str(d.noming)
df.noming <- subset(df.part, select=c(gender, Total.Curved.grade, real.nominating))
d.noming$course <- "lecture"
df.noming$course <- "active"
dt.noming<- rbind(d.noming, df.noming)
dt.noming$course <- factor(dt.noming$course)
dt.noming$gender <- factor(dt.noming$gender)
dt.noming$real.nominating<- as.numeric(dt.noming$real.nominating)


dt.noming.s0 <- dt.noming %>%
  group_by(course) %>%
  summarize(mean = mean(real.nominating),
            sd=sd(real.nominating),
            sem =sem(real.nominating), 
            ci95=ci95(real.nominating))
dt.noming.s0

dt.noming.s <- dt.noming %>%
  group_by(course, gender) %>%
  summarize(mean = mean(real.nominating),
            sd=sd(real.nominating),
            sem =sem(real.nominating), 
            ci95=ci95(real.nominating))
dt.noming.s

#number of nomination made across genders and courses
dt.noming.s2 <- dt.noming %>%
  group_by(course, gender) %>%
  summarize(sum = sum(real.nominating))
dt.noming.s2

#getting nominated across courses and genders
ggplot(dt.noming.s, aes(x=gender, y=mean, fill=gender)) + 
  geom_bar(stat="identity", position=position_dodge(), colour="black")+
  geom_errorbar(aes(ymin=mean-sem, ymax=mean+sem), width=.2,
                 position=position_dodge(.9)) +
  scale_fill_manual(values=c('#999999','#E69F00'))+
  scale_x_discrete(expand=c(0,0))+
  scale_y_continuous(limits = c(0,5),expand=c(0,0))+
  facet_wrap(~course)+
  ylab("getting nominated")+
  theme_bw()


#regression
noming0 <- lm(real.nominating ~ gender + scale(Total.Curved.grade)+course , data=dt.noming)
summary(noming0)


nomingp0 <- glm(real.nominating ~ gender + scale(Total.Curved.grade)+course , data=dt.noming, family = "poisson")
summary(nomingp0)

AIC(noming0, nomingp0)
```

```{r combining the courses for getting nominated}
d.nom <- subset(d, select=c(gender, Total.Curved.grade, filled.survey, real.getting.nominated, real.male.nominator))
str(d.nom)
df.nom <- subset(df, select=c(gender, Total.Curved.grade, filled.survey,real.getting.nominated, real.male.nominator))
d.nom$course <- "lecture"
df.nom$course <- "active"
dt.nom<- rbind(d.nom, df.nom)
dt.nom$course <- factor(dt.nom$course)
dt.nom$gender <- factor(dt.nom$gender)
dt.nom$filled.survey <- factor(dt.nom$filled.survey)
dt.nom$real.getting.nominated <- as.numeric(dt.nom$real.getting.nominated)
dt.nom$real.male.nominator <- as.numeric(dt.nom$real.male.nominator)

dt.nom.s0 <- dt.nom %>%
  group_by(course) %>%
  summarize(mean = mean(real.getting.nominated),
            sd=sd(real.getting.nominated),
            sem =sem(real.getting.nominated), 
            ci95=ci95(real.getting.nominated))
dt.nom.s0

dt.nom.s <- dt.nom %>%
  group_by(course, gender) %>%
  summarize(mean = mean(real.getting.nominated),
            sd=sd(real.getting.nominated),
            sem =sem(real.getting.nominated), 
            ci95=ci95(real.getting.nominated))
dt.nom.s

dt.nom.s2 <- dt.nom %>%
  group_by(course, gender) %>%
  summarize(count1 = sum(real.male.nominator))
dt.nom.s2
#getting nominated across courses and genders
ggplot(dt.nom.s, aes(x=gender, y=mean, fill=gender)) + 
  geom_bar(stat="identity", position=position_dodge(), colour="black")+
  geom_errorbar(aes(ymin=mean-sem, ymax=mean+sem), width=.2,
                 position=position_dodge(.9)) +
  scale_fill_manual(values=c('#999999','#E69F00'))+
  scale_x_discrete(expand=c(0,0))+
  scale_y_continuous(limits = c(0,5),expand=c(0,0))+
  facet_wrap(~course)+
  ylab("getting nominated")+
  theme_bw()

#manual regression
get.nom <- lm(real.getting.nominated ~ gender + filled.survey + scale(Total.Curved.grade)+course , data=dt.nom)
summary(get.nom)
AIC(get.nom)

get.nomp <- glm(real.getting.nominated ~ gender + filled.survey + scale(Total.Curved.grade)+course , data=dt.nom, family = "poisson")
summary(get.nomp)

AIC(get.nom, get.nomp)
```


```{r combined graph for nominating and gettingf nominated}
dt.noming.s$type <- "made"
dt.nom.s$type <- "recieved"
dt.t <- rbind(dt.noming.s, dt.nom.s)

#getting nominated and nominating across courses and genders

ggplot(dt.t2 , aes(x=gender, y=mean, fill=gender)) + 
  geom_bar(stat="identity", position=position_dodge(), colour="black")+
  geom_errorbar(aes(ymin=mean-ci95, ymax=mean+ci95), width=.2,
                 position=position_dodge(.9)) +
  scale_fill_manual(values=c('#999999','#E69F00'))+
  scale_x_discrete(expand=c(0,0))+
  scale_y_continuous(limits = c(0,5),expand=c(0,0))+
  facet_wrap(type~course)+
  ylab("getting nominated")+
  theme_bw()

```

#Grades
```{r comparing the two offerings' grades non normal analysis}
 #normality test  
shapiro.test(d$Total.Curved.grade)  
shapiro.test(df$Total.Curved.grade)

#non-parametric test for gender and grade traditional
wilcox.test(d$Total.Curved.grade[d$gender=="f"],d$Total.Curved.grade[d$gender=="m"])
median(d$Total.Curved.grade[d$gender=="f"])
median(d$Total.Curved.grade[d$gender=="m"])

#non-parametric test for gender and grade interactive
wilcox.test(df$Total.Curved.grade[df$gender=="f"],df$Total.Curved.grade[df$gender=="m"])
median(df$Total.Curved.grade[df$gender=="f"])
median(df$Total.Curved.grade[df$gender=="m"])

#non-parametric test for attendance and grade traditional
wilcox.test(d$Total.Curved.grade[d$filled.survey=="no"],d$Total.Curved.grade[d$filled.survey=="yes"])
median(d$Total.Curved.grade[d$filled.survey=="no"])
median(d$Total.Curved.grade[d$filled.survey=="yes"])

#non-parametric test for attendance and grade interactive
wilcox.test(df$Total.Curved.grade[df$filled.survey=="no"],df$Total.Curved.grade[df$filled.survey=="yes"])
median(df$Total.Curved.grade[df$filled.survey=="no"])
median(df$Total.Curved.grade[df$filled.survey=="yes"])
```

#ERGM
```{r ergm for traditional}
dat3.2=read.csv("net2.2.dec17.csv",header=TRUE,check.names=FALSE) # read .csv file
m3.2=as.matrix(dat3.2)
springNet <- network(m3.2)
summary(springNet)

nodes3 <- read.csv("netnod.dec17.csv", header=T, as.is=T)
va <- nodes3
springNet%v%"gender" <- va$gender
#springNet%v%"gender" <-factor(springNet%v%"gender")
springNet%v%"Total.Curved.grade" <- va$Total.Curved.grade
springNet%v%"Total.Curved.grade" <- as.numeric(springNet%v%"Total.Curved.grade")
plot(springNet)
summary(springNet)

#basic model
model0.0<- ergm(springNet ~ edges + mutual+ nodematch('gender',diff=T))
summary (model0.0)
#Goodness of fit
mcmc.diagnostics(model0.0)
AIC(model0)
model0.0.gof.model <- gof(model0.0 ~ model)
model0.0.gof.model
plot(model0.0.gof.model)

#Grunspan et al's model
model0 <- ergm(springNet ~ edges + mutual+ nodematch('gender',diff=T)+nodeicov('Total.Curved.grade')+nodeofactor('gender', base=2)+idegree(0))
summary(model0)
mcmc.diagnostics(model0)
#Goodness of fit
plot(model0.gof.model)
plot(gof(model0))
model0.gof.model <- gof(model0 ~ model, GOF = ~model)
model0.gof.model
plot(gof(model0 , GOF = ~  esp + distance))
gof(model0 , GOF = ~  esp + distance)

#without zero degree
model0.2 <- ergm(springNet ~ edges + mutual+ nodematch('gender',diff=T)+nodeicov('Total.Curved.grade')+nodeofactor('gender', base=1))
summary(model0.2)
mcmc.diagnostics(model0.2)
AIC(model0.2)
#Goodness of fit
model0.2.gof.model <- gof(model0.2 ~ model)
model0.2.gof.model
plot(model0.2.gof.model)
AIC(model0)-AIC(model0.2)

#only with things that are significant
model0.3 <- ergm(springNet ~ edges + mutual+ nodeicov('Total.Curved.grade'))
summary(model0.3)
mcmc.diagnostics(model0.3)
AIC(model0.3)
#Goodness of fit
model0.3.gof.model <- gof(model0.3 ~ model)
model0.3.gof.model
plot(model0.3.gof.model)
AIC(model0)-AIC(model0.3)

#par("mar")
par(mar=c(2,2,1.5,1.5))
par(mfrow = c(2,2))
plot(gof(model0))
m2_gof = gof(model0, GOF = ~model)
m2_gof
gof(model0, GOF = ~ triadcensus + odegree + idegree)
```

```{r ergm for interactive}

datf3.2=read.csv("netf2.4.dec18.csv",header=TRUE,check.names=FALSE) # read .csv file
mf3.2=as.matrix(datf3.2)
fallNet <- network(mf3.2)
nodes2 <- read.csv("netfnod.csv", header=T, as.is=T)
vaf <- nodes2
fallNet%v%"gender" <- vaf$gender
fallNet%v%"pod" <- vaf$pod
#fallNet%v%"gender" <-factor(fallNet%v%"gender")
fallNet%v%"Total.Curved.grade" <- vaf$Total.Curved.grade
fallNet%v%"Total.Curved.grade" <- as.numeric(fallNet%v%"Total.Curved.grade")
plot(fallNet)

#basic model
modelf0.0 <- ergm(fallNet ~ edges + mutual+ nodematch('gender',diff=T))
summary(modelf0.0)
mcmc.diagnostics(modelf0.0)
modelf0.0.gof.model <- gof(modelf0.0 ~ model)
modelf0.0.gof.model
plot(modelf0.0.gof.model)

#Grunspan et al.'s model
modelf0 <- ergm(fallNet ~ edges + mutual+ nodematch('gender',diff=T)+nodeicov('Total.Curved.grade')+nodeofactor('gender', base=2)+idegree(0)+nodematch('pod'))
summary(modelf0)
mcmc.diagnostics(modelf0)
AIC(modelf0)
plot(gof(modelf0 ))
modelf0.gof.model <- gof(modelf0 ~ model)
modelf0.gof.model

invisible(plot(gof(modelf0.gof.model)))
plot(modelf0.gof.model)
plot(gof(modelf0 , GOF = ~  esp + distance))

#with no zero degree
modelf0.2 <- ergm(fallNet ~ edges + mutual+ nodematch('gender',diff=T)+nodeicov('Total.Curved.grade')+nodeofactor('gender', base=2)+nodematch('pod'))
summary(modelf0.2)
mcmc.diagnostics(modelf0.2)
AIC(modelf0.2)
AIC(modelf0)-AIC(modelf0.2)
modelf0.2.gof.model <- gof(modelf0.2 ~ model)
modelf0.2.gof.model
plot(modelf0.2.gof.model)


#only with mutuality and grade
modelf0.3 <- ergm(fallNet ~ edges + mutual+nodeicov('Total.Curved.grade')+nodematch('pod'))
summary(modelf0.3)
mcmc.diagnostics(modelf0.3)
AIC(modelf0.3)
AIC(modelf0)-AIC(modelf0.3)
modelf0.3.gof.model <- gof(modelf0.3 ~ model)
modelf0.3.gof.model
plot(modelf0.3.gof.model)
#par("mar")
par(mar=c(2,2,1.5,1.5))
par(mfrow = c(6,1))
plot(gof(modelf0))
m2f_gof = gof(modelf0, GOF = ~model)
m2f_gof
gof(model0, GOF = ~ triadcensus + odegree + idegree)
gof(modelf0, GOF = ~ triadcensus + odegree + idegree)
```

#Celebrity status

```{r highest x of getting nomination traditional}
#excluding self.nomination
ggplot(d,aes(real.getting.nominated, fill=gender)) + 
geom_histogram(binwidth=1, origin = -0.5) + 
scale_x_continuous(breaks=0:8) + facet_grid(.~ gender) +
ggtitle("getting nominated excluding self.nomination spring")
#analysis of the original paper
#dis of number of received nominations spring
table(d$real.getting.nominated, d$gender)
quantile(d$real.getting.nominated, c(.25, .5, .75)) 
table(d$real.getting.nominated[d$real.getting.nominated>2], d$gender[d$real.getting.nominated>2])
d$Total.Curved.grade[d$real.getting.nominated==5]
table(d$Total.Curved.grade[d$real.getting.nominated==4], d$gender[d$real.getting.nominated==4])
table(d$Total.Curved.grade[d$real.getting.nominated==3], d$gender[d$real.getting.nominated==3])
mean(d$Total.Curved.grade[d$real.getting.nominated> 2 & d$gender=="m"])
mean(d$Total.Curved.grade[d$real.getting.nominated> 2 & d$gender=="f"])
mean(d$Total.Curved.grade[d$real.getting.nominated==3 & d$gender=="m"])
mean(d$Total.Curved.grade[d$real.getting.nominated==3 & d$gender=="f"])
mean(d$Total.Curved.grade[d$real.getting.nominated==4 & d$gender=="m"])
mean(d$Total.Curved.grade[d$real.getting.nominated==4 & d$gender=="f"])
```

```{r highest x of getting nomination interactive}
#excluding self.nomination
ggplot(df,aes(real.getting.nominated, fill=gender)) + 
geom_histogram(binwidth=1, origin = -0.5) + 
scale_x_continuous(breaks=0:20) + facet_grid(.~ gender) +
ggtitle("getting nominated excluding self.nomination fall")

#analysis of the original paper
#dis of number of received nominations fall
table(df$real.getting.nominated, df$gender)
quantile(df$real.getting.nominated, c(.25, .5, .75)) 
table(df$real.getting.nominated[df$real.getting.nominated>4], df$gender[df$real.getting.nominated>4])
df$Total.Curved.grade[df$real.getting.nominated==13]
df$Total.Curved.grade[df$real.getting.nominated==10]
table(df$Total.Curved.grade[df$real.getting.nominated==8], df$gender[df$real.getting.nominated==8])
table(df$Total.Curved.grade[df$real.getting.nominated==7], df$gender[df$real.getting.nominated==7])
table(df$Total.Curved.grade[df$real.getting.nominated==6], df$gender[df$real.getting.nominated==6])
table(df$Total.Curved.grade[df$real.getting.nominated==5], df$gender[df$real.getting.nominated==5])

mean(df$Total.Curved.grade[df$real.getting.nominated==5 & df$gender=="m"])
mean(df$Total.Curved.grade[df$real.getting.nominated==5 & df$gender=="f"])
mean(df$Total.Curved.grade[df$real.getting.nominated==6 & df$gender=="m"])
mean(df$Total.Curved.grade[df$real.getting.nominated==6 & df$gender=="f"])
mean(df$Total.Curved.grade[df$real.getting.nominated==7 & df$gender=="m"])
mean(df$Total.Curved.grade[df$real.getting.nominated==7 & df$gender=="f"])
mean(df$Total.Curved.grade[df$real.getting.nominated==8 & df$gender=="m"])
```

#self-nomination
```{r self nomination}
#self-nom dis spring
table(d$self.nominationf, d$gender)

#self-nom dis fall
table(df$self.nominationf, df$gender)

d.sel <- subset(d.part, select=c(gender, Total.Curved.grade, self.nomination))
df.sel <- subset(df.part, select=c(gender, Total.Curved.grade, self.nomination))

d.sel$course <- "lecture"
df.sel$course <- "active"
dt.sel<- rbind(d.sel, df.sel)
dt.sel$course <- factor(dt.sel$course)
dt.sel$gender <- factor(dt.sel$gender)
dt.sel$self.nomination <- as.numeric(dt.sel$self.nomination)

dt.sel.s <- dt.sel %>%
  group_by(course, gender) %>%
  summarize(sum = sum(self.nomination),
            sd=sd(self.nomination),
            sem =sem(self.nomination), 
            ci95=ci95(self.nomination))
dt.sel.s

#self-nomination across courses and genders
ggplot(dt.sel.s, aes(x=course, y=sum, fill=gender)) + 
  geom_bar(stat="identity", position=position_dodge(), colour="black")+
  geom_errorbar(aes(ymin=sum-sem, ymax=sum+sem), width=.2,
                 position=position_dodge(.9)) +
  scale_fill_manual(values=c('#999999','#E69F00'))+
  scale_x_discrete(expand=c(0,0))+
  scale_y_continuous(limits = c(0,15),expand=c(0,0))+
  ylab("self.nomination")+
  theme_bw()

#regressiona analysis 
dt.sel$self.nominationf <- factor(dt.sel$self.nomination)
self.nom <- glm(self.nomination ~ gender * course + Total.Curved.grade, data=dt.sel)
summary(self.nom)


#fisher and chi-squared
#female
self.fem= matrix(c(1,14,7,33), ncol=2, byrow=T)
colnames(self.fem)=c("self.nominating","not self.nominating")
rownames(self.fem)=c("lecture","active")
self.fem
fisher.test(self.fem)

#male
self.male= matrix(c(8,19,12,23), ncol=2, byrow=T)
colnames(self.male)=c("self.nominating","not self.nominating")
rownames(self.male)=c("lecture","active")
self.male
chisq.test(self.male)

#all
self.all= matrix(c(9,33,19,56), ncol=2, byrow=T)
colnames(self.all)=c("self.nominating","not self.nominating")
rownames(self.all)=c("lecture","active")
self.all
chisq.test(self.all)
```


#Students' familiarity with their peers
```{r nomination from inside proxmity score interactive}
df.ratio<- subset(df.part, df.part$nominating != 0)
nrow(df.ratio)

#outsider nomination
df.ratio$ratio <- df.ratio$nominee.out/df.ratio$nominating 
#mean of insider nominatiob
1- mean(df.ratio$ratio)
sem(df.ratio$ratio)
df.ratio$ration <- as.numeric(100 * (df.ratio$ratio))
#different across gender?
wilcox.test(df.ratio$ration[df.ratio$gender=="f"],df.ratio$ration[df.ratio$gender=="m"])
```

##percentage of people recognized on page 2
```{r recognize }
#1 is less than 5
know<- table(d.part$en.perknow)
know

#1 is less than 5
knowf<- table(df.part$en.perknow)
knowf

knowm <- matrix(c(32.5, 67.5, 0 , 100), nrow=2, byrow=2)
fisher.test(knowm)

```
#percentage of people discussing with them the materials of the course
```{r interact}
 #less than 5  is 1 & 2
discuss <- table(d.part$en.perdiscuss)
discuss
#less than 5  is 3 & 4
discussf <- table(df.part$en.perdiscuss)
discussf

discussm <- matrix(c(75.6, 24.4, 54.7, 45.3), nrow=2, byrow=2)
chisq.test(discussm)

```

#environment questions
###only for in-class sample
As these questions were only included in the in-class sample, we can only run this analysis for the inclass sample.

```{r supportive }

table(d.part$gender)
#getting help across gender traditional
help<- table(d.part$en.help,d.part$gender)
help 
#test of significance 
fisher.test(help)
wilcox.test(d.part$en.help ~ d.part$gender, conf.int = T)
#no significance difference

#getting help across gender interactive
helpf<- table(df.part$en.help,df.part$gender)
helpf 
#test of significance
fisher.test(helpf)
wilcox.test(df.part$en.help ~ df.part$gender, conf.int = T)
#no significance difference

#excluding the NA's
d.part2 <- subset(d.part, en.help !="NA")
df.part2 <- subset(df.part, en.help !="NA")
#comparing across offerings
wilcox.test(df.part2$en.help, d.part2$en.help, conf.int = T)
#effect size
wtesthelp <- wilcox.test(df.part2$en.help, d.part2$en.help, alternative="greater")
qnorm(wtesthelp$p.value)
nhelp <- sqrt(nrow(df.part2)+nrow(d.part2))
nhelp
effhelp = qnorm(wtesthelp$p.value)/ nhelp
effhelp
#averages for traditional
help.s <- d.part2 %>%
  group_by(gender) %>%
  summarize(mean = mean(en.help),
            sd=sd(en.help),
            sem =sem(en.help), 
            ci95=ci95(en.help))
help.s
#averages for interactive
helpf.s <- df.part2 %>%
  group_by(gender) %>%
  summarize(mean = mean(en.help),
            sd=sd(en.help),
            sem =sem(en.help), 
            ci95=ci95(en.help))
helpf.s

```

```{r community}
#sense of community across gender for traditional
comm<- table(d.part$en.community,d.part$gender)
comm
#test of significance
fisher.test(comm) #p=0.04
wilcox.test(d.part$en.community ~ d.part$gender,conf.int = T )

#sense of community across gender for interactive
commf<- table(df.part$en.community,df.part$gender)
commf
#test of significance
fisher.test(commf) 
wilcox.test(df.part$en.community ~ df.part$gender, conf.int=T)

#excluding NA
d.part2 <- subset(d.part, en.community !="NA")
df.part2 <- subset(df.part, en.community !="NA")
#comparison of the two courses
wilcox.test(df.part2$en.community, d.part2$en.community, conf.int = T)
#effect size
wtestcomm <- wilcox.test(df.part2$en.community, d.part2$en.community, alternative="greater")
qnorm(wtestcomm$p.value)
ncom <- sqrt(nrow(df.part2)+nrow(d.part2))
ncom
effcom = qnorm(wtestcomm$p.value)/ ncom
effcom
#average sense of community for traditional
community.s <- d.part2 %>%
  group_by(gender) %>%
  summarize(mean = mean(en.community),
            sd=sd(en.community),
            sem =sem(en.community), 
            ci95=ci95(en.community))
community.s
#average sense of community for interactive
communityf.s <- df.part2 %>%
  group_by(gender) %>%
  summarize(mean = mean(en.community),
            sd=sd(en.community),
            sem =sem(en.community), 
            ci95=ci95(en.community))
communityf.s
```

```{r question}
#gender effect for traditional
askq<- table(d.part$en.askqf,d.part$gender)
askq
#test of significance
fisher.test(askq) #p=0.031
wilcox.test(d.part$en.askq ~ d.part$gender,conf.int = T)#p=0.009
#effect size
wtest <- wilcox.test(d$en.askq ~ d$gender, alternative="greater")
qnorm(wtest$p.value)/sqrt(nrow(d))
#gender effect for interactive
askqf<- table(df.part$en.askqf,df.part$gender)
askqf
#test of significance
fisher.test(askqf) 
wilcox.test(df$en.askq ~ df$gender, conf.int = T) 
#effect size
wtestque <- wilcox.test(df.part$en.askq ~ df.part$gender, alternative="greater")
qnorm(wtestque$p.value)/sqrt(nrow(df.part))


#excluding NA's
d.part2 <- subset(d.part, en.askq !="NA")
df.part2 <- subset(df.part, en.askq !="NA")

#difference between two quarters
wilcox.test(df.part2$en.askq,d.part2$en.askq, conf.int = T)
#effect size
wtest <- wilcox.test(df.part2$en.askq,d.part2$en.askq, alternative="greater")
qnorm(wtest$p.value)/sqrt(nrow(df.part2)+nrow(d.part2))

#average sense of comfort in asking question for traditional
askq.s <- d.part2 %>%
  group_by(gender) %>%
  summarize(mean = mean(en.askq),
            sd=sd(en.askq),
            sem =sem(en.askq), 
            ci95=ci95(en.askq))
askq.s

#average sense of comfort in asking question for interactive
askqf.s <- df.part2 %>%
  group_by(gender) %>%
  summarize(mean = mean(en.askq),
            sd=sd(en.askq),
            sem =sem(en.askq), 
            ci95=ci95(en.askq))
askqf.s
```

```{r diversity}
#getting help across gender traditional
diversity<- table(d.part$en.diveritycommit,d.part$gender)
diversity
#test of significance
fisher.test(diversity)
wilcox.test(d.part$en.diveritycommit ~ d.part$gender) #p=0.91

#getting help across gender interactive
diversityf<- table(df.part$en.diveritycommit,df.part$gender)
diversityf
#test of significance
fisher.test(diversityf)
wilcox.test(df.part$en.diveritycommit ~ df.part$gender) #p=0.91

#comparing across offerings
d.part2 <- subset(d.part, en.diveritycommit !="NA")
df.part2 <- subset(df.part, en.diveritycommit !="NA")
wilcox.test(df.part2$en.diveritycommit,d.part2$en.diveritycommit )
#effect size
wtest2 <- wilcox.test(df.part2$en.diveritycommit,d.part2$en.diveritycommit, alternative="greater")
qnorm(wtest2$p.value)/sqrt(nrow(df.part2)+nrow(d.part2))

#average sense of valuing diversity traditional
diveritycommit.s <- d.part2 %>%
  group_by(gender) %>%
  summarize(mean = mean(en.diveritycommit),
            sd=sd(en.diveritycommit),
            sem =sem(en.diveritycommit), 
            ci95=ci95(en.diveritycommit))
diveritycommit.s
#average sense of valuing diversity interactive
diveritycommitf.s <- df.part2 %>%
  group_by(gender) %>%
  summarize(mean = mean(en.diveritycommit),
            sd=sd(en.diveritycommit),
            sem =sem(en.diveritycommit), 
            ci95=ci95(en.diveritycommit))
diveritycommitf.s

```

```{r the graph}

d.en <- subset(d.part, select=c(gender, en.help, en.community, en.askq, en.diveritycommit))
df.en <- subset(df.part, select=c(gender, en.help, en.community, en.askq, en.diveritycommit))
d.en$course <- "Traditional"
df.en$course <- "Interactive"
dt.en <- rbind(d.en, df.en)
dt.en$course <- factor(dt.en$course)
dt.en$gender <- factor(dt.en$gender)

dt.en_l<- dt.en %>%
gather(statement, statement.value, en.help:en.diveritycommit)
head(dt.en_l)
dt.en_l$statement <- factor(dt.en_l$statement)

#labels
questions <- c(
  'en.askq'="Comfortable Asking Question",
  'en.help'="Helping others",
  'en.community'="Sense of Community",
  'en.diveritycommit'="Commintment to Diversity"
)

dt.en_l <- na.omit(dt.en_l)

en.t.s <- dt.en_l %>%
  group_by(course, statement) %>%
  summarize(mean = mean(statement.value),
            sd=sd(statement.value),
            sem =sem(statement.value), 
            ci95=ci95(statement.value))
en.t.s

en.t.s$gender <- "all"
en.t.s$gender <- as.factor(en.t.s$gender)

p0 <- ggplot(en.t.s, aes(x=course, y=mean, fill=course)) + 
  geom_bar(stat="identity", position=position_dodge(), colour="black")+
  geom_errorbar(aes(ymin=mean-sem, ymax=mean+sem), width=.2,
                 position=position_dodge(.9)) +
  scale_fill_manual(values=c("#0072B2","#CC79A7"))+
  facet_grid(.~statement, labeller = as_labeller(questions))+
  scale_x_discrete(expand=c(0,0))+
  scale_y_continuous(breaks=1:5,expand=c(0,0), limits=c(0,6),name ="Average", labels=c("1"="Strongly Disagree", "2" = "Disagree","3"= "Neutral","4" = "Agree", "5" = "Strongly Agree" ))+
  theme_classic()+
  theme(plot.title = element_text(lineheight=2, face="bold"),
        legend.position="none",
        axis.ticks=element_blank(),
        strip.background = element_rect(fill="white",size = 1),
        panel.margin.x=unit(1, "lines"), panel.border = element_rect(colour = "black", fill=NA, size=1))
p0

#summary with gender breakdown
en.t.s2 <- dt.en_l %>%
  group_by(course, gender, statement) %>%
  summarize(mean = mean(statement.value),
            sd=sd(statement.value),
            sem =sem(statement.value), 
            ci95=ci95(statement.value))
en.t.s2

en.t.s.que <- subset(en.t.s2, en.t.s2$statement=="en.askq")

p <- ggplot(en.t.s2, aes(x=course, y=mean, fill=gender)) + 
  geom_bar(stat="identity", position=position_dodge(), colour="black")+
  geom_errorbar(aes(ymin=mean-sem, ymax=mean+sem), width=.2,
                 position=position_dodge(.9)) +
  facet_grid(.~statement, labeller = as_labeller(questions))+
  scale_fill_manual(values=c("#0072B2","#CC79A7"))+
  scale_x_discrete(expand=c(0,0), name="Gender")+
  scale_y_continuous(breaks=1:5,expand=c(0,0), limits=c(0,6), name ="Average", labels=c("1"="Strongly Disagree", "2" = "Disagree","3"= "Neutral","4" = "Agree", "5" = "Strongly Agree" ))+
  theme_classic() +
   theme(plot.title = element_text(lineheight=2, face="bold"),
        
        axis.ticks=element_blank(),
        strip.background = element_rect(fill="white",size = 1),
        panel.margin.x=unit(1, "lines"), panel.border = element_rect(colour = "black", fill=NA, size=1))

p
en.t.st <- rbind(en.t.s, en.t.s2)

p4 <- ggplot(en.t.st, aes(x=gender, y=mean, fill=course)) + 
  geom_bar(stat="identity", position=position_dodge(), colour="black")+
  geom_errorbar(aes(ymin=mean-sem, ymax=mean+sem), width=.2,
                 position=position_dodge(.9)) +
  facet_grid(.~statement, labeller = as_labeller(questions))+
  scale_fill_manual(values=c("#0072B2","#CC79A7"))+
  scale_x_discrete(expand=c(0,0), name ="Gender")+
  scale_y_continuous(breaks=1:5,expand=c(0,0), limits=c(0,6), name ="Average", labels=c("1"="Strongly Disagree", "2" = "Disagree","3"= "Neutral","4" = "Agree", "5" = "Strongly Agree" ))+
  theme_bw() +
  theme(panel.border = element_rect(colour = "black", fill=NA, size=1))
p4

```

##Apendix
Preparing the data for Appendix analysis
```{r long data and index traditional}
#normalized
d$male.nominator.n <-(d$male.nominator)/27
d$female.nominator.n <-(d$female.nominator)/15
d$real.male.nominator.n <-(d$real.male.nominator)/27
d$real.female.nominator.n <-(d$real.female.nominator)/15

#excluding self nomination
d_longEx <- d %>%
  gather(nominator, nominator.num, real.male.nominator, real.female.nominator)
d_longEx$nom.gender <- ifelse(d_longEx$nominator=="real.female.nominator", "femaleNom","maleNom")
d_longEx$nominator.num <- as.numeric(d_longEx$nominator.num)
#2*2 table excluding self.nomination
descriptive.sEx <- d_longEx %>%
  group_by(nom.gender, gender) %>%
  summarize(sum = round(sum(nominator.num),2),
            sd=round(sd(nominator.num),2),
            sem =round(sem(nominator.num),2), 
            ci95=round(ci95(nominator.num),2))
descriptive.sEx

#normalized
d_longEx.n <- d %>%
  gather(nominator, nominator.num, real.male.nominator.n, real.female.nominator.n)
d_longEx.n$nom.gender <- ifelse(d_longEx.n$nominator=="real.female.nominator.n", "femaleNom","maleNom")
d_longEx.n$nominator.num <- as.numeric(d_longEx.n$nominator.num)

#2*2 table excluding self.nomination nomalized
descriptive.sEX.n <- d_longEx.n %>%
  group_by(nom.gender, gender) %>%
  summarize(sum = round(sum(nominator.num),2),
            sd=round(sd(nominator.num),2),
            sem =round(sem(nominator.num),2), 
            ci95=round(ci95(nominator.num),2)
          )
descriptive.sEX.n
```

```{r long data and index interactive}
#normalized
df$male.nominator.n <-(df$male.nominator)/35
df$female.nominator.n <-(df$female.nominator)/40
df$real.male.nominator.n <-(df$real.male.nominator)/35
df$real.female.nominator.n <-(df$real.female.nominator)/40

#excluding self nomination
df_longEx <- df %>%
  gather(nominator, nominator.num, real.male.nominator, real.female.nominator)
df_longEx$nom.gender <- ifelse(df_longEx$nominator=="real.female.nominator", "femaleNom","maleNom")
df_longEx$nominator.num <- as.numeric(df_longEx$nominator.num)
#2*2 table excluding self.nomination
descriptivef.sEx <- df_longEx %>%
  group_by(nom.gender, gender) %>%
  summarize(sum = round(sum(nominator.num),2),
            sd=round(sd(nominator.num),2),
            sem =round(sem(nominator.num),2), 
            ci95=round(ci95(nominator.num),2))
descriptivef.sEx

#normalized
df_longEx.n <- df %>%
  gather(nominator, nominator.num, real.male.nominator.n, real.female.nominator.n)
df_longEx.n$nom.gender <- ifelse(df_longEx.n$nominator=="real.female.nominator.n", "femaleNom","maleNom")
df_longEx.n$nominator.num <- as.numeric(df_longEx.n$nominator.num)

#2*2 table excluding self.nomination nomalized
descriptivef.sEX.n <- df_longEx.n %>%
  group_by(nom.gender, gender) %>%
  summarize(sum = round(sum(nominator.num),2),
            sd=round(sd(nominator.num),2),
            sem =round(sem(nominator.num),2), 
            ci95=round(ci95(nominator.num),2)
          )

descriptivef.sEX.n
```

```{r effect coding}
#traditional
#regression analysis 
#excluding self.nomination
d_longEx$nom.genderf <- factor(d_longEx$nom.gender)
d_longEx$nom.genderf
d_longEx$genderf <- factor(d_longEx$gender)
#effect coding
contrasts(d_longEx$nom.genderf)=c(-1, 1); contrasts(d_longEx$nom.genderf)
contrasts(d_longEx$genderf)=c(-1, 1); contrasts(d_longEx$genderf)
#excluding self.nomination normalized
d_longEx.n$nom.genderf <- factor(d_longEx.n$nom.gender)
d_longEx.n$genderf <- factor(d_longEx.n$gender)
contrasts(d_longEx.n$nom.genderf)=c(-1, 1); contrasts(d_longEx.n$nom.genderf)
contrasts(d_longEx.n$genderf)=c(-1, 1); contrasts(d_longEx.n$genderf)


#interactive
#excluding self.nomination
df_longEx$nom.genderf <- factor(df_longEx$nom.gender)
df_longEx$genderf <- factor(df_longEx$gender)
#effect coding
contrasts(df_longEx$nom.genderf)=c(-1, 1); contrasts(df_longEx$nom.genderf)
contrasts(df_longEx$genderf)=c(-1, 1); contrasts(df_longEx$genderf)
#excluding self.nomination normalized
df_longEx.n$nom.genderf <- factor(df_longEx.n$nom.gender)
df_longEx.n$genderf <- factor(df_longEx.n$gender)
contrasts(df_longEx.n$nom.genderf)=c(-1, 1); contrasts(df_longEx.n$nom.genderf)
contrasts(df_longEx.n$genderf)=c(-1, 1); contrasts(df_longEx.n$genderf)
```

```{r dummy coding}
#traditional
#dummy coding
d_longEx$genderfb <-d_longEx$genderf; contrasts(d_longEx$genderfb)=c(0,1); contrasts(d_longEx$genderfb)
d_longEx$nom.genderfb <-d_longEx$nom.genderf; contrasts(d_longEx$nom.genderfb)=c(0,1) 
contrasts(d_longEx$nom.genderfb)
#dummy coding
d_longEx.n$genderfb <-d_longEx.n$genderf; contrasts(d_longEx.n$genderfb)=c(0,1); contrasts(d_longEx.n$genderfb)
d_longEx.n$nom.genderfb <-d_longEx.n$nom.genderf; contrasts(d_longEx.n$nom.genderfb)=c(0,1) 
contrasts(d_longEx.n$nom.genderfb)


#interactive
#dummy coding
df_longEx$genderfb <-factor(df_longEx$genderf); contrasts(df_longEx$genderfb)=c(0,1); contrasts(df_longEx$genderfb)
df_longEx$nom.genderfb <-df_longEx$nom.genderf; contrasts(df_longEx$nom.genderfb)=c(0,1) 
contrasts(df_longEx$nom.genderfb)
#dummy coding
df_longEx.n$genderfb <-df_longEx.n$genderf; contrasts(df_longEx.n$genderfb)=c(0,1); contrasts(df_longEx.n$genderfb)
df_longEx.n$nom.genderfb <-df_longEx.n$nom.genderf; contrasts(df_longEx.n$nom.genderfb)=c(0,1) 
contrasts(df_longEx.n$nom.genderfb)
```

```{r Appendix Analysis}
#creating the bianary variable for logistics regression
d_longEx$nominator.numf <- factor(ifelse(d_longEx$nominator.num != 0, 1, 0)) 
table(d_longEx$nominator.numf, d_longEx$nominator.num)

d_longEx.n$nominator.numf <- factor(ifelse(d_longEx.n$nominator.num != 0, 1, 0)) 
table(d_longEx.n$nominator.numf, d_longEx.n$nominator.num)


df_longEx$nominator.numf <- factor(ifelse(df_longEx$nominator.num != 0, 1, 0) )
table(d_longEx$nominator.numf, d_longEx$nominator.num)

df_longEx.n$nominator.numf <- factor(ifelse(df_longEx.n$nominator.num != 0, 1, 0)) 
table(df_longEx.n$nominator.numf, df_longEx.n$nominator.num)


#logistic traditional
genderf2.b.ex0 <- glm(nominator.numf ~ genderfb+nom.genderfb+scale(Total.Curved.grade),data=d_longEx.n, family= "binomial")
genderf2.b.ex <- glm(nominator.numf ~ genderfb*nom.genderfb+scale(Total.Curved.grade),data=d_longEx.n, family="binomial")
anova(genderf2.b.ex0, genderf2.b.ex)
AIC(genderf2.b.ex0, genderf2.b.ex)
summary(genderf2.b.ex)
contrasts(d_longEx.n$genderfb)
contrasts(d_longEx.n$nom.genderfb)

#logistic interactive
genderf2.b.ex.f0 <- glm(nominator.numf ~ genderfb+nom.genderfb+scale(Total.Curved.grade),data=df_longEx.n, family=binomial)
genderf2.b.ex.f <- glm(nominator.numf ~ genderfb*nom.genderfb+scale(Total.Curved.grade),data=df_longEx.n, family=binomial)
AIC(genderf2.b.ex.f0, genderf2.b.ex.f)
summary(genderf2.b.ex.f)
contrasts(df_longEx.n$genderfb)
contrasts(df_longEx.n$nom.genderfb)


#Poisson traditional
genderpf.ex20 <- glm(nominator.num ~ genderfb+nom.genderfb+scale(Total.Curved.grade), data=d_longEx, family = "poisson")
genderpf.ex2 <- glm(nominator.num ~ genderfb*nom.genderfb+scale(Total.Curved.grade), data=d_longEx, family = "poisson")
anova(genderpf.ex20,genderpf.ex2)
AIC(genderpf.ex20,genderpf.ex2)
summary(genderpf.ex2)
contrasts(d_longEx$nom.genderfb)
contrasts(d_longEx$genderfb)

#Poisson interactive
genderpf.exf20 <- glm(nominator.num ~ genderfb+nom.genderfb+scale(Total.Curved.grade), data=df_longEx, family = "poisson")
genderpf.exf2 <- glm(nominator.num ~ genderfb*nom.genderfb+scale(Total.Curved.grade), data=df_longEx, family = "poisson")
anova(genderpf.exf20, genderpf.exf2)
AIC(genderpf.exf20, genderpf.exf2)
summary(genderpf.exf2)


#linear traditional
genderf.ex20 <- lm(nominator.num ~ genderfb+nom.genderfb+scale(Total.Curved.grade), data=d_longEx.n)
genderf.ex2 <- lm(nominator.num ~ genderfb*nom.genderfb+scale(Total.Curved.grade), data=d_longEx.n)
anova(genderf.ex20,genderf.ex2)
summary(genderf.ex2)
AIC(genderf.ex20,genderf.ex2)
contrasts(d_longEx.n$genderfb)
contrasts(d_longEx.n$nom.genderfb)

#linear interactive
genderf.exf20 <- lm(nominator.num ~ genderfb+nom.genderfb+scale(Total.Curved.grade), data=df_longEx.n)
summary(genderf.exf2)
genderf.exf2 <- lm(nominator.num ~ genderfb*nom.genderfb+scale(Total.Curved.grade), data=df_longEx.n)
anova(genderf.exf20, genderf.exf2)
summary(genderf.exf2)
contrasts(df_longEx.n$genderfb)
contrasts(df_longEx.n$nom.genderfb)
```

```{r team gender ratio }

table(df$gender, df$colleage.ra)
table(df$gender, df$team1.ratio)
table(df$gender, df$team2.ratio)
```

```{r ergm example}
#data(package='ergm') # tells us the datasets in our packages
data(florentine) # loads flomarriage and flobusiness data
flomarriage
plot(flomarriage)
flomodel.01 <- ergm(flomarriage~edges)
flomodel.01
summary(flomodel.01)
str(flomarriage)

data(faux.mesa.high)
mesa <- faux.mesa.high
plot(mesa)
mesa
plot(mesa, vertex.col='Grade')
legend('bottomleft',fill=7:12,legend=paste('Grade',7:12),cex=0.75)
fauxmodel.01 <- ergm(mesa ~edges + nodematch('Grade',diff=T) + nodematch('Race',diff=T))
summary(fauxmodel.01)
```
